# Supplementary material for: (Z)-N-(1-Eth­oxy­ethyl­idene)-2,6-bis­(propan-2-yl)anilinium chloride hemihydrate
Source: Acta Crystallogr Sect E Struct Rep Online. 2012 Sep 8;68(Pt 10):o2870. doi: 10.1107/S1600536812037543 (PMC3470225; doi:10.1107/S1600536812037543)
Supplement: Supplementary file 1 [file e-68-o2870-sup1.cif]

##############################################################################
#                                                                            #
# This CIF contains the data in a paper accepted for publication in          #
# Acta Crystallographica Section E. It conforms to the requirements of       #
# Notes for Authors for Acta Crystallographica Section E, and has been       #
# peer reviewed under the auspices of the IUCr Commission on Journals.       #
#                                                                            #
# Full details of the Crystallographic Information File format               #
# are given in the paper "The Crystallographic Information File (CIF):       #
# a New Standard Archive File for Crystallography" by S. R. Hall, F. H.      #
# Allen and I. D. Brown [Acta Cryst. (1991), A47, 655-685].                  #
#                                                                            #
# The current version of the core CIF dictionary is obtainable from          #
# ftp://ftp.iucr.org/pub/cif_core.dic.                                       #
#                                                                            #
# Software is freely available for graphical display of the structure(s)     #
# in this CIF. For information consult the CIF software page                 #
# http://www.iucr.org/resources/cif/software.                                #
#                                                                            #
# This file may be used for bona fide research purposes within the           #
# scientific community so long as proper attribution is given to the journal # 
# article from which it was obtained.                                        #
#                                                                            #
##############################################################################
data_I
_audit_creation_method     SHELXL-97
_chemical_name_systematic
;
(<i>Z</i>)-<i>N</i>-(1-Ethoxyethylidene)-2,6-bis(propan-2-yl)anilinium
chloride hemihydrate
;
_chemical_name_common
;
;
_chemical_formula_moiety     'C16 H26 N O +, Cl -, 0.5(H2 O)'
_chemical_formula_sum     'C16 H27 Cl1 N1 O1.5'
_chemical_formula_iupac     'C16 H26 N O +, Cl -, 0.5H2 O'
_chemical_formula_weight     292.84
_symmetry_cell_setting     triclinic
_symmetry_space_group_name_H-M     'P -1'
_symmetry_space_group_name_Hall     '-P 1'
loop_
    _symmetry_equiv_pos_as_xyz
    'x, y, z'
    '-x, -y, -z'
_cell_length_a     11.2193(7)
_cell_length_b     12.9719(8)
_cell_length_c     12.9832(8)
_cell_angle_alpha     82.6370(10)
_cell_angle_beta     69.8310(10)
_cell_angle_gamma     82.9760(10)
_cell_volume     1752.83(19)
_cell_formula_units_Z     4
_cell_measurement_reflns_used     9981
_cell_measurement_theta_min     2.40
_cell_measurement_theta_max     27.51
_cell_measurement_temperature     173(2)
_exptl_crystal_description     'Block'
_exptl_crystal_colour     'colourless'
_exptl_crystal_size_max     0.448
_exptl_crystal_size_mid     0.195
_exptl_crystal_size_min     0.102
_exptl_crystal_density_diffrn     1.110
_exptl_crystal_F_000     636
loop_
    _exptl_crystal_face_index_h
    _exptl_crystal_face_index_k
    _exptl_crystal_face_index_l
    _exptl_crystal_face_perp_dist
    0.00 0.00 1.00 0.0100
    0.00 0.00 -1.00 0.0510
    1.00 -1.00 0.00 0.0480
    -1.00 1.00 0.00 0.0860
    1.00 1.00 0.00 0.1940
    1.00 0.00 0.00 0.1330
    -1.00 0.00 0.00 0.1650
    0.00 -1.00 1.00 0.0450
    0.00 1.00 -1.00 0.1630
    0.00 -1.00 -1.00 0.0550
_exptl_absorpt_coefficient_mu     0.216
_exptl_absorpt_correction_type     multi-scan
_exptl_absorpt_process_details
;
(SADABS; Bruker, 2008)
;
_exptl_absorpt_correction_T_min     0.7188
_exptl_absorpt_correction_T_max     0.7456
_exptl_special_details
;
A crystal coated in Paratone (TM) oil was mounted on the end of a thin glass
capillary and cooled in the gas stream of the diffractometer Kryoflex device.
;
_diffrn_ambient_temperature     173(2)
_diffrn_radiation_type     MoK\a
_diffrn_radiation_wavelength     0.71073
_diffrn_radiation_monochromator     graphite
_diffrn_measurement_device_type
;
Bruker APEXII CCD area-detector
;
_diffrn_measurement_method     '\f and \w scans'
_diffrn_detector_area_resol_mean     66.06
_diffrn_reflns_number     25695
_diffrn_reflns_av_R_equivalents     0.0252
_diffrn_reflns_av_sigmaI/netI     0.0291
_diffrn_reflns_theta_min     1.59
_diffrn_reflns_theta_max     27.53
_diffrn_reflns_theta_full     25.50
_diffrn_measured_fraction_theta_max     0.991
_diffrn_measured_fraction_theta_full     0.998
_diffrn_reflns_limit_h_min     -14
_diffrn_reflns_limit_h_max     14
_diffrn_reflns_limit_k_min     -16
_diffrn_reflns_limit_k_max     16
_diffrn_reflns_limit_l_min     -16
_diffrn_reflns_limit_l_max     16
_refine_special_details
;
Refinement of <i>F</i>^2^ against ALL reflections. The weighted <i>R</i>-factor
<i>wR</i> and goodness of fit <i>S</i> are based on <i>F</i>^2^, conventional
<i>R</i>-factors <i>R</i> are based on <i>F</i>, with <i>F</i> set to zero for
negative <i>F</i>^2^. The threshold expression of <i>F</i>^2^ >
\s(<i>F</i>^2^) is used only for calculating <i>R</i>-factors(gt) <i>etc</i>.
and is not relevant to the choice of reflections for refinement.
<i>R</i>-factors based on <i>F</i>^2^ are statistically about twice as large
as those based on <i>F</i>, and <i>R</i>-- factors based on ALL data will be
even larger.
;
_reflns_number_total     8002
_reflns_number_gt     6041
_reflns_threshold_expression     I>2sigma(I)
_refine_ls_structure_factor_coef     Fsqd
_refine_ls_matrix_type     full
_refine_ls_R_factor_all     0.0578
_refine_ls_R_factor_gt     0.0394
_refine_ls_wR_factor_gt     0.0907
_refine_ls_wR_factor_ref     0.1008
_refine_ls_goodness_of_fit_ref     1.038
_refine_ls_restrained_S_all     1.038
_refine_ls_number_reflns     8002
_refine_ls_number_parameters     395
_refine_ls_number_restraints     0
_refine_ls_hydrogen_treatment     mixed
_refine_ls_weighting_scheme     calc
_refine_ls_weighting_details
         'calc w=1/[\s^2^(Fo^2^)+(0.0404P)^2^+0.4642P] where P=(Fo^2^+2Fc^2^)/3'
_atom_sites_solution_hydrogens     geom
_atom_sites_solution_primary     direct
_atom_sites_solution_secondary     difmap
_refine_ls_shift/su_max     0.001
_refine_ls_shift/su_mean     0.000
_refine_diff_density_max     0.259
_refine_diff_density_min     -0.374
loop_
    _atom_type_symbol
    _atom_type_description
    _atom_type_scat_dispersion_real
    _atom_type_scat_dispersion_imag
    _atom_type_scat_source
    'C' 'C' 0.0033 0.0016
                         'International Tables Vol C Tables 4.2.6.8 and 6.1.1.4'
    'H' 'H' 0.0000 0.0000
                         'International Tables Vol C Tables 4.2.6.8 and 6.1.1.4'
    'N' 'N' 0.0061 0.0033
                         'International Tables Vol C Tables 4.2.6.8 and 6.1.1.4'
    'Cl' 'Cl' 0.1484 0.1585
                         'International Tables Vol C Tables 4.2.6.8 and 6.1.1.4'
    'O' 'O' 0.0106 0.0060
                         'International Tables Vol C Tables 4.2.6.8 and 6.1.1.4'
_computing_data_collection     'APEX2 (Bruker, 2008)'
_computing_cell_refinement     'SAINT-Plus (Bruker, 2008)'
_computing_data_reduction     'SAINT-Plus (Bruker, 2008)'
_computing_structure_solution     'SHELXS97 (Sheldrick, 2008)'
_computing_structure_refinement     'SHELXTL (Sheldrick, 2008)'
_computing_molecular_graphics     'Mercury (Macrae <i>et al.</i>, 2008)'
_computing_publication_material     'publCIF (Westrip, 2010)'
loop_
    _atom_site_type_symbol
    _atom_site_label
    _atom_site_fract_x
    _atom_site_fract_y
    _atom_site_fract_z
    _atom_site_U_iso_or_equiv
    _atom_site_adp_type
    _atom_site_calc_flag
    _atom_site_refinement_flags
    _atom_site_occupancy
    _atom_site_symmetry_multiplicity
    _atom_site_disorder_assembly
    _atom_site_disorder_group
    Cl Cl1 -0.09534(4) 0.79658(3) 0.07415(3) 0.03838(10) Uani d . 1 1 . .
    O O1 0.18322(10) 1.02081(8) 0.16965(8) 0.0346(2) Uani d . 1 1 . .
    N N1 0.02336(11) 0.92678(9) 0.18958(9) 0.0265(2) Uani d . 1 1 . .
    H H1N -0.0157(17) 0.8872(14) 0.1610(14) 0.045(5) Uiso d . 1 1 . .
    C C1 -0.03941(13) 0.94616(11) 0.30409(11) 0.0269(3) Uani d . 1 1 . .
    C C2 -0.10664(14) 1.04286(12) 0.32881(12) 0.0318(3) Uani d . 1 1 . .
    C C3 -0.16881(15) 1.05703(13) 0.43971(12) 0.0378(4) Uani d . 1 1 . .
    H H3A -0.2155 1.1218 0.4597 0.045 Uiso calc R 1 1 . .
    C C4 -0.16388(15) 0.97895(13) 0.52075(12) 0.0396(4) Uani d . 1 1 . .
    H H4A -0.2058 0.9908 0.5960 0.048 Uiso calc R 1 1 . .
    C C5 -0.09862(14) 0.88350(13) 0.49387(12) 0.0353(3) Uani d . 1 1 . .
    H H5A -0.0971 0.8301 0.5509 0.042 Uiso calc R 1 1 . .
    C C6 -0.03497(13) 0.86427(11) 0.38452(11) 0.0279(3) Uani d . 1 1 . .
    C C7 -0.11654(17) 1.13018(12) 0.24190(13) 0.0427(4) Uani d . 1 1 . .
    H H7A -0.0659 1.1055 0.1682 0.051 Uiso calc R 1 1 . .
    C C8 -0.0590(3) 1.22705(15) 0.25371(18) 0.0764(7) Uani d . 1 1 . .
    H H8A 0.0295 1.2086 0.2505 0.115 Uiso calc R 1 1 . .
    H H8B -0.1083 1.2542 0.3245 0.115 Uiso calc R 1 1 . .
    H H8C -0.0612 1.2805 0.1936 0.115 Uiso calc R 1 1 . .
    C C9 -0.2546(2) 1.15397(19) 0.24565(16) 0.0708(7) Uani d . 1 1 . .
    H H9A -0.2878 1.0901 0.2375 0.106 Uiso calc R 1 1 . .
    H H9B -0.2585 1.2068 0.1855 0.106 Uiso calc R 1 1 . .
    H H9C -0.3063 1.1803 0.3164 0.106 Uiso calc R 1 1 . .
    C C10 0.03973(14) 0.76086(11) 0.35270(12) 0.0328(3) Uani d . 1 1 . .
    H H10A 0.0297 0.7460 0.2826 0.039 Uiso calc R 1 1 . .
    C C11 0.18162(16) 0.76757(13) 0.33031(15) 0.0443(4) Uani d . 1 1 . .
    H H11A 0.2113 0.8269 0.2761 0.066 Uiso calc R 1 1 . .
    H H11B 0.2294 0.7030 0.3015 0.066 Uiso calc R 1 1 . .
    H H11C 0.1952 0.7771 0.3990 0.066 Uiso calc R 1 1 . .
    C C12 -0.00771(19) 0.66928(13) 0.43852(14) 0.0477(4) Uani d . 1 1 . .
    H H12A -0.0993 0.6667 0.4545 0.072 Uiso calc R 1 1 . .
    H H12B 0.0082 0.6785 0.5063 0.072 Uiso calc R 1 1 . .
    H H12C 0.0376 0.6040 0.4097 0.072 Uiso calc R 1 1 . .
    C C13 0.12891(13) 0.96362(10) 0.12563(11) 0.0277(3) Uani d . 1 1 . .
    C C14 0.18325(15) 0.94020(12) 0.00923(12) 0.0345(3) Uani d . 1 1 . .
    H H14A 0.1262 0.8983 -0.0072 0.052 Uiso calc R 1 1 . .
    H H14B 0.2668 0.9012 -0.0035 0.052 Uiso calc R 1 1 . .
    H H14C 0.1928 1.0056 -0.0388 0.052 Uiso calc R 1 1 . .
    C C15 0.30280(16) 1.06551(14) 0.10098(14) 0.0464(4) Uani d . 1 1 . .
    H H15A 0.2896 1.1126 0.0388 0.056 Uiso calc R 1 1 . .
    H H15B 0.3695 1.0094 0.0708 0.056 Uiso calc R 1 1 . .
    C C16 0.3416(2) 1.12490(16) 0.17405(16) 0.0605(5) Uani d . 1 1 . .
    H H16A 0.4182 1.1600 0.1304 0.091 Uiso calc R 1 1 . .
    H H16B 0.3597 1.0766 0.2324 0.091 Uiso calc R 1 1 . .
    H H16C 0.2724 1.1770 0.2072 0.091 Uiso calc R 1 1 . .
    Cl Cl2 0.40771(4) 0.73504(4) 0.03663(4) 0.05588(14) Uani d . 1 1 . .
    O O2 0.74356(9) 0.55679(8) 0.19207(8) 0.0308(2) Uani d . 1 1 . .
    N N2 0.56122(11) 0.62883(10) 0.17525(10) 0.0298(3) Uani d . 1 1 . .
    H H2N 0.5132(18) 0.6616(15) 0.1312(16) 0.056(5) Uiso d . 1 1 . .
    C C21 0.49447(13) 0.61613(11) 0.29274(11) 0.0280(3) Uani d . 1 1 A .
    C C22 0.50687(13) 0.68840(12) 0.35873(12) 0.0310(3) Uani d . 1 1 . .
    C C23 0.43817(14) 0.67436(13) 0.47090(12) 0.0355(3) Uani d . 1 1 . .
    H H23A 0.4441 0.7216 0.5188 0.043 Uiso calc R 1 1 . .
    C C24 0.36165(14) 0.59286(13) 0.51361(12) 0.0371(4) Uani d . 1 1 . .
    H H24A 0.3166 0.5841 0.5905 0.045 Uiso calc R 1 1 . .
    C C25 0.34996(14) 0.52411(12) 0.44569(12) 0.0345(3) Uani d . 1 1 A .
    H H25A 0.2963 0.4688 0.4764 0.041 Uiso calc R 1 1 . .
    C C26 0.41570(13) 0.53450(11) 0.33257(11) 0.0296(3) Uani d . 1 1 . .
    C C27 0.58849(15) 0.77944(13) 0.31014(14) 0.0393(4) Uani d . 1 1 . .
    H H27A 0.6627 0.7550 0.2468 0.047 Uiso calc R 1 1 . .
    C C28 0.5143(2) 0.86886(15) 0.2643(2) 0.0660(6) Uani d . 1 1 . .
    H H28A 0.4825 0.8434 0.2116 0.099 Uiso calc R 1 1 . .
    H H28B 0.5704 0.9244 0.2270 0.099 Uiso calc R 1 1 . .
    H H28C 0.4423 0.8963 0.3248 0.099 Uiso calc R 1 1 . .
    C C29 0.6417(2) 0.81701(19) 0.3904(2) 0.0745(7) Uani d . 1 1 . .
    H H29A 0.6876 0.7582 0.4200 0.112 Uiso calc R 1 1 . .
    H H29B 0.5716 0.8465 0.4510 0.112 Uiso calc R 1 1 . .
    H H29C 0.7002 0.8706 0.3520 0.112 Uiso calc R 1 1 . .
    C C33 0.67989(13) 0.59858(11) 0.12759(11) 0.0280(3) Uani d . 1 1 . .
    C C34 0.73662(15) 0.61067(12) 0.00587(11) 0.0343(3) Uani d . 1 1 . .
    H H34A 0.6702 0.6375 -0.0260 0.051 Uiso calc R 1 1 . .
    H H34B 0.7744 0.5428 -0.0209 0.051 Uiso calc R 1 1 . .
    H H34C 0.8028 0.6597 -0.0160 0.051 Uiso calc R 1 1 . .
    C C35 0.87984(13) 0.52399(12) 0.14489(12) 0.0333(3) Uani d . 1 1 . .
    H H35A 0.9228 0.5754 0.0842 0.040 Uiso calc R 1 1 . .
    H H35B 0.8920 0.4552 0.1156 0.040 Uiso calc R 1 1 . .
    C C36 0.93303(16) 0.51755(14) 0.23654(14) 0.0438(4) Uani d . 1 1 . .
    H H36A 1.0246 0.4967 0.2089 0.066 Uiso calc R 1 1 . .
    H H36B 0.8902 0.4659 0.2956 0.066 Uiso calc R 1 1 . .
    H H36C 0.9191 0.5859 0.2653 0.066 Uiso calc R 1 1 . .
    C C30 0.40387(15) 0.45877(12) 0.25679(12) 0.0352(3) Uani d . 1 1 A 1
    H H30A 0.4524 0.4832 0.1789 0.042 Uiso calc PR 0.411(17) 1 B 1
    C C31 0.4631(17) 0.3464(9) 0.2857(13) 0.070(3) Uani d P 0.411(17) 1 A 1
    H H31A 0.4651 0.3000 0.2311 0.106 Uiso calc PR 0.411(17) 1 B 1
    H H31B 0.4109 0.3186 0.3592 0.106 Uiso calc PR 0.411(17) 1 B 1
    H H31C 0.5500 0.3509 0.2849 0.106 Uiso calc PR 0.411(17) 1 B 1
    C C32 0.2661(14) 0.4547(10) 0.2676(11) 0.048(2) Uani d P 0.411(17) 1 A 1
    H H32A 0.2342 0.5218 0.2386 0.073 Uiso calc PR 0.411(17) 1 B 1
    H H32B 0.2154 0.4403 0.3454 0.073 Uiso calc PR 0.411(17) 1 B 1
    H H32C 0.2593 0.3992 0.2257 0.073 Uiso calc PR 0.411(17) 1 B 1
    H H30B 0.4196 0.4980 0.1824 0.042 Uiso calc PR 0.589(17) 1 B 2
    C C31A 0.5042(6) 0.3704(6) 0.2436(6) 0.0495(13) Uani d P 0.589(17) 1 A 2
    H H31D 0.5882 0.3976 0.2187 0.074 Uiso calc PR 0.589(17) 1 B 2
    H H31E 0.4996 0.3267 0.1890 0.074 Uiso calc PR 0.589(17) 1 B 2
    H H31F 0.4908 0.3285 0.3145 0.074 Uiso calc PR 0.589(17) 1 B 2
    C C32A 0.2725(9) 0.4191(8) 0.2905(9) 0.0563(19) Uani d P 0.589(17) 1 A 2
    H H32D 0.2663 0.3838 0.2304 0.085 Uiso calc PR 0.589(17) 1 B 2
    H H32E 0.2073 0.4780 0.3062 0.085 Uiso calc PR 0.589(17) 1 B 2
    H H32F 0.2592 0.3699 0.3566 0.085 Uiso calc PR 0.589(17) 1 B 2
    O O1S 0.16647(17) 0.64100(12) 0.01655(15) 0.0698(5) Uani d . 1 1 . .
    H H1S 0.230(2) 0.6630(19) 0.0241(19) 0.079(8) Uiso d . 1 1 . .
    H H2S 0.102(3) 0.691(2) 0.034(2) 0.100(9) Uiso d . 1 1 . .
loop_
    _atom_site_aniso_label
    _atom_site_aniso_U_11
    _atom_site_aniso_U_22
    _atom_site_aniso_U_33
    _atom_site_aniso_U_12
    _atom_site_aniso_U_13
    _atom_site_aniso_U_23
    Cl1 0.0419(2) 0.0331(2) 0.0441(2) -0.00507(16) -0.01803(17) -0.00555(16)
    O1 0.0375(6) 0.0351(6) 0.0301(5) -0.0114(5) -0.0076(4) -0.0014(4)
    N1 0.0308(6) 0.0248(6) 0.0243(6) -0.0013(5) -0.0092(5) -0.0049(5)
    C1 0.0260(7) 0.0314(8) 0.0234(7) -0.0030(6) -0.0072(5) -0.0050(6)
    C2 0.0349(8) 0.0327(8) 0.0286(7) 0.0021(6) -0.0121(6) -0.0067(6)
    C3 0.0396(9) 0.0393(9) 0.0329(8) 0.0082(7) -0.0107(7) -0.0122(7)
    C4 0.0389(9) 0.0507(10) 0.0248(7) 0.0021(7) -0.0051(6) -0.0090(7)
    C5 0.0355(8) 0.0424(9) 0.0259(7) -0.0043(7) -0.0090(6) 0.0016(6)
    C6 0.0258(7) 0.0308(8) 0.0283(7) -0.0040(6) -0.0099(6) -0.0027(6)
    C7 0.0603(11) 0.0339(9) 0.0311(8) 0.0143(8) -0.0161(8) -0.0078(7)
    C8 0.145(2) 0.0294(10) 0.0560(12) -0.0041(12) -0.0377(14) -0.0001(9)
    C9 0.0715(14) 0.0921(17) 0.0383(10) 0.0476(12) -0.0203(10) -0.0139(10)
    C10 0.0395(8) 0.0288(8) 0.0297(7) -0.0011(6) -0.0120(6) -0.0017(6)
    C11 0.0385(9) 0.0384(9) 0.0515(10) 0.0077(7) -0.0130(8) -0.0045(8)
    C12 0.0624(12) 0.0332(9) 0.0445(10) -0.0063(8) -0.0162(9) 0.0044(7)
    C13 0.0331(7) 0.0222(7) 0.0263(7) 0.0026(6) -0.0103(6) -0.0004(5)
    C14 0.0415(8) 0.0308(8) 0.0259(7) 0.0017(6) -0.0062(6) -0.0019(6)
    C15 0.0422(10) 0.0514(11) 0.0410(9) -0.0198(8) -0.0068(7) 0.0075(8)
    C16 0.0661(13) 0.0613(13) 0.0587(12) -0.0375(11) -0.0208(10) 0.0085(10)
    Cl2 0.0394(2) 0.0776(3) 0.0490(3) -0.0002(2) -0.0218(2) 0.0156(2)
    O2 0.0247(5) 0.0352(6) 0.0291(5) 0.0025(4) -0.0068(4) -0.0020(4)
    N2 0.0275(6) 0.0353(7) 0.0250(6) 0.0014(5) -0.0088(5) -0.0010(5)
    C21 0.0222(7) 0.0353(8) 0.0238(7) 0.0046(6) -0.0067(5) -0.0030(6)
    C22 0.0226(7) 0.0352(8) 0.0339(8) 0.0021(6) -0.0087(6) -0.0051(6)
    C23 0.0306(8) 0.0439(9) 0.0327(8) 0.0017(7) -0.0098(6) -0.0125(7)
    C24 0.0319(8) 0.0487(10) 0.0262(7) 0.0002(7) -0.0044(6) -0.0056(7)
    C25 0.0308(8) 0.0375(8) 0.0319(8) -0.0032(6) -0.0073(6) -0.0005(6)
    C26 0.0267(7) 0.0329(8) 0.0287(7) 0.0038(6) -0.0106(6) -0.0035(6)
    C27 0.0307(8) 0.0415(9) 0.0435(9) -0.0058(7) -0.0068(7) -0.0094(7)
    C28 0.0588(13) 0.0438(11) 0.0941(17) -0.0141(9) -0.0267(12) 0.0105(11)
    C29 0.0741(15) 0.0854(17) 0.0793(15) -0.0415(13) -0.0361(13) -0.0002(13)
    C33 0.0294(7) 0.0264(7) 0.0279(7) -0.0030(6) -0.0091(6) -0.0025(6)
    C34 0.0351(8) 0.0374(8) 0.0269(7) -0.0024(7) -0.0060(6) -0.0037(6)
    C35 0.0228(7) 0.0328(8) 0.0399(8) 0.0027(6) -0.0061(6) -0.0046(7)
    C36 0.0331(8) 0.0515(10) 0.0490(10) -0.0025(7) -0.0173(7) -0.0039(8)
    C30 0.0369(8) 0.0381(9) 0.0315(8) -0.0027(7) -0.0121(7) -0.0048(6)
    C31 0.103(9) 0.047(5) 0.090(7) 0.024(5) -0.069(7) -0.031(5)
    C32 0.053(4) 0.051(6) 0.055(5) 0.000(5) -0.031(3) -0.023(4)
    C30A 0.0369(8) 0.0381(9) 0.0315(8) -0.0027(7) -0.0121(7) -0.0048(6)
    C31A 0.052(3) 0.043(3) 0.056(3) 0.0078(19) -0.020(2) -0.020(2)
    C32A 0.039(2) 0.062(5) 0.071(5) -0.003(3) -0.015(3) -0.027(3)
    O1S 0.0513(9) 0.0430(8) 0.1182(14) -0.0026(7) -0.0256(9) -0.0280(8)
_geom_special_details
;
All e.s.d.'s (except the e.s.d. in the dihedral angle between two l.s. planes)
are estimated using the full covariance matrix. The cell e.s.d.'s are taken
into account individually in the estimation of e.s.d.'s in distances, angles
and torsion angles; correlations between e.s.d.'s in cell parameters are only
used when they are defined by crystal symmetry. An approximate (isotropic)
treatment of cell e.s.d.'s is used for estimating e.s.d.'s involving l.s.
planes.
;
loop_
    _geom_bond_atom_site_label_1
    _geom_bond_atom_site_label_2
    _geom_bond_site_symmetry_2
    _geom_bond_distance
    _geom_bond_publ_flag
    O1 C13 . 1.3068(17) ?
    O1 C15 . 1.4711(18) ?
    N1 C13 . 1.2956(18) ?
    N1 C1 . 1.4490(17) ?
    N1 H1N . 0.899(18) ?
    C1 C2 . 1.397(2) ?
    C1 C6 . 1.4000(19) ?
    C2 C3 . 1.392(2) ?
    C2 C7 . 1.515(2) ?
    C3 C4 . 1.375(2) ?
    C3 H3A . 0.9500 ?
    C4 C5 . 1.380(2) ?
    C4 H4A . 0.9500 ?
    C5 C6 . 1.391(2) ?
    C5 H5A . 0.9500 ?
    C6 C10 . 1.517(2) ?
    C7 C9 . 1.528(3) ?
    C7 C8 . 1.528(3) ?
    C7 H7A . 1.0000 ?
    C8 H8A . 0.9800 ?
    C8 H8B . 0.9800 ?
    C8 H8C . 0.9800 ?
    C9 H9A . 0.9800 ?
    C9 H9B . 0.9800 ?
    C9 H9C . 0.9800 ?
    C10 C11 . 1.528(2) ?
    C10 C12 . 1.530(2) ?
    C10 H10A . 1.0000 ?
    C11 H11A . 0.9800 ?
    C11 H11B . 0.9800 ?
    C11 H11C . 0.9800 ?
    C12 H12A . 0.9800 ?
    C12 H12B . 0.9800 ?
    C12 H12C . 0.9800 ?
    C13 C14 . 1.4781(19) ?
    C14 H14A . 0.9800 ?
    C14 H14B . 0.9800 ?
    C14 H14C . 0.9800 ?
    C15 C16 . 1.496(3) ?
    C15 H15A . 0.9900 ?
    C15 H15B . 0.9900 ?
    C16 H16A . 0.9800 ?
    C16 H16B . 0.9800 ?
    C16 H16C . 0.9800 ?
    O2 C33 . 1.3062(17) ?
    O2 C35 . 1.4682(16) ?
    N2 C33 . 1.2945(18) ?
    N2 C21 . 1.4467(17) ?
    N2 H2N . 0.94(2) ?
    C21 C26 . 1.394(2) ?
    C21 C22 . 1.397(2) ?
    C22 C23 . 1.393(2) ?
    C22 C27 . 1.519(2) ?
    C23 C24 . 1.380(2) ?
    C23 H23A . 0.9500 ?
    C24 C25 . 1.378(2) ?
    C24 H24A . 0.9500 ?
    C25 C26 . 1.395(2) ?
    C25 H25A . 0.9500 ?
    C26 C30 . 1.523(2) ?
    C27 C29 . 1.520(3) ?
    C27 C28 . 1.524(3) ?
    C27 H27A . 1.0000 ?
    C28 H28A . 0.9800 ?
    C28 H28B . 0.9800 ?
    C28 H28C . 0.9800 ?
    C29 H29A . 0.9800 ?
    C29 H29B . 0.9800 ?
    C29 H29C . 0.9800 ?
    C33 C34 . 1.4813(19) ?
    C34 H34A . 0.9800 ?
    C34 H34B . 0.9800 ?
    C34 H34C . 0.9800 ?
    C35 C36 . 1.494(2) ?
    C35 H35A . 0.9900 ?
    C35 H35B . 0.9900 ?
    C36 H36A . 0.9800 ?
    C36 H36B . 0.9800 ?
    C36 H36C . 0.9800 ?
    C30 C32 . 1.510(14) ?
    C30 C31 . 1.582(10) ?
    C30 H30A . 1.0000 ?
    C31 H31A . 0.9800 ?
    C31 H31B . 0.9800 ?
    C31 H31C . 0.9800 ?
    C32 H32A . 0.9800 ?
    C32 H32B . 0.9800 ?
    C32 H32C . 0.9800 ?
    C31A H31D . 0.9800 ?
    C31A H31E . 0.9800 ?
    C31A H31F . 0.9800 ?
    C32A H32D . 0.9800 ?
    C32A H32E . 0.9800 ?
    C32A H32F . 0.9800 ?
    O1S H1S . 0.84(3) ?
    O1S H2S . 0.90(3) ?
loop_
    _geom_angle_atom_site_label_1
    _geom_angle_atom_site_label_2
    _geom_angle_atom_site_label_3
    _geom_angle_site_symmetry_1
    _geom_angle_site_symmetry_3
    _geom_angle
    _geom_angle_publ_flag
    C13 O1 C15 . . 119.20(12) ?
    C13 N1 C1 . . 125.12(12) ?
    C13 N1 H1N . . 118.2(11) ?
    C1 N1 H1N . . 116.7(11) ?
    C2 C1 C6 . . 123.22(13) ?
    C2 C1 N1 . . 118.87(12) ?
    C6 C1 N1 . . 117.81(12) ?
    C3 C2 C1 . . 116.99(13) ?
    C3 C2 C7 . . 119.52(14) ?
    C1 C2 C7 . . 123.48(13) ?
    C4 C3 C2 . . 121.16(15) ?
    C4 C3 H3A . . 119.4 ?
    C2 C3 H3A . . 119.4 ?
    C3 C4 C5 . . 120.61(14) ?
    C3 C4 H4A . . 119.7 ?
    C5 C4 H4A . . 119.7 ?
    C4 C5 C6 . . 121.00(14) ?
    C4 C5 H5A . . 119.5 ?
    C6 C5 H5A . . 119.5 ?
    C5 C6 C1 . . 116.98(13) ?
    C5 C6 C10 . . 122.12(13) ?
    C1 C6 C10 . . 120.87(12) ?
    C2 C7 C9 . . 110.52(15) ?
    C2 C7 C8 . . 111.11(14) ?
    C9 C7 C8 . . 112.05(17) ?
    C2 C7 H7A . . 107.7 ?
    C9 C7 H7A . . 107.7 ?
    C8 C7 H7A . . 107.7 ?
    C7 C8 H8A . . 109.5 ?
    C7 C8 H8B . . 109.5 ?
    H8A C8 H8B . . 109.5 ?
    C7 C8 H8C . . 109.5 ?
    H8A C8 H8C . . 109.5 ?
    H8B C8 H8C . . 109.5 ?
    C7 C9 H9A . . 109.5 ?
    C7 C9 H9B . . 109.5 ?
    H9A C9 H9B . . 109.5 ?
    C7 C9 H9C . . 109.5 ?
    H9A C9 H9C . . 109.5 ?
    H9B C9 H9C . . 109.5 ?
    C6 C10 C11 . . 110.72(12) ?
    C6 C10 C12 . . 113.39(13) ?
    C11 C10 C12 . . 109.74(14) ?
    C6 C10 H10A . . 107.6 ?
    C11 C10 H10A . . 107.6 ?
    C12 C10 H10A . . 107.6 ?
    C10 C11 H11A . . 109.5 ?
    C10 C11 H11B . . 109.5 ?
    H11A C11 H11B . . 109.5 ?
    C10 C11 H11C . . 109.5 ?
    H11A C11 H11C . . 109.5 ?
    H11B C11 H11C . . 109.5 ?
    C10 C12 H12A . . 109.5 ?
    C10 C12 H12B . . 109.5 ?
    H12A C12 H12B . . 109.5 ?
    C10 C12 H12C . . 109.5 ?
    H12A C12 H12C . . 109.5 ?
    H12B C12 H12C . . 109.5 ?
    N1 C13 O1 . . 116.65(12) ?
    N1 C13 C14 . . 120.48(13) ?
    O1 C13 C14 . . 122.86(13) ?
    C13 C14 H14A . . 109.5 ?
    C13 C14 H14B . . 109.5 ?
    H14A C14 H14B . . 109.5 ?
    C13 C14 H14C . . 109.5 ?
    H14A C14 H14C . . 109.5 ?
    H14B C14 H14C . . 109.5 ?
    O1 C15 C16 . . 106.63(14) ?
    O1 C15 H15A . . 110.4 ?
    C16 C15 H15A . . 110.4 ?
    O1 C15 H15B . . 110.4 ?
    C16 C15 H15B . . 110.4 ?
    H15A C15 H15B . . 108.6 ?
    C15 C16 H16A . . 109.5 ?
    C15 C16 H16B . . 109.5 ?
    H16A C16 H16B . . 109.5 ?
    C15 C16 H16C . . 109.5 ?
    H16A C16 H16C . . 109.5 ?
    H16B C16 H16C . . 109.5 ?
    C33 O2 C35 . . 120.00(11) ?
    C33 N2 C21 . . 124.87(12) ?
    C33 N2 H2N . . 118.7(11) ?
    C21 N2 H2N . . 116.4(11) ?
    C26 C21 C22 . . 123.76(13) ?
    C26 C21 N2 . . 117.26(13) ?
    C22 C21 N2 . . 118.90(13) ?
    C23 C22 C21 . . 116.73(14) ?
    C23 C22 C27 . . 121.61(14) ?
    C21 C22 C27 . . 121.65(13) ?
    C24 C23 C22 . . 121.05(14) ?
    C24 C23 H23A . . 119.5 ?
    C22 C23 H23A . . 119.5 ?
    C25 C24 C23 . . 120.62(14) ?
    C25 C24 H24A . . 119.7 ?
    C23 C24 H24A . . 119.7 ?
    C24 C25 C26 . . 121.00(14) ?
    C24 C25 H25A . . 119.5 ?
    C26 C25 H25A . . 119.5 ?
    C21 C26 C25 . . 116.80(13) ?
    C21 C26 C30 . . 121.73(13) ?
    C25 C26 C30 . . 121.46(13) ?
    C22 C27 C29 . . 113.57(15) ?
    C22 C27 C28 . . 110.28(13) ?
    C29 C27 C28 . . 110.76(17) ?
    C22 C27 H27A . . 107.3 ?
    C29 C27 H27A . . 107.3 ?
    C28 C27 H27A . . 107.3 ?
    C27 C28 H28A . . 109.5 ?
    C27 C28 H28B . . 109.5 ?
    H28A C28 H28B . . 109.5 ?
    C27 C28 H28C . . 109.5 ?
    H28A C28 H28C . . 109.5 ?
    H28B C28 H28C . . 109.5 ?
    C27 C29 H29A . . 109.5 ?
    C27 C29 H29B . . 109.5 ?
    H29A C29 H29B . . 109.5 ?
    C27 C29 H29C . . 109.5 ?
    H29A C29 H29C . . 109.5 ?
    H29B C29 H29C . . 109.5 ?
    N2 C33 O2 . . 116.56(12) ?
    N2 C33 C34 . . 120.19(13) ?
    O2 C33 C34 . . 123.24(13) ?
    C33 C34 H34A . . 109.5 ?
    C33 C34 H34B . . 109.5 ?
    H34A C34 H34B . . 109.5 ?
    C33 C34 H34C . . 109.5 ?
    H34A C34 H34C . . 109.5 ?
    H34B C34 H34C . . 109.5 ?
    O2 C35 C36 . . 106.30(12) ?
    O2 C35 H35A . . 110.5 ?
    C36 C35 H35A . . 110.5 ?
    O2 C35 H35B . . 110.5 ?
    C36 C35 H35B . . 110.5 ?
    H35A C35 H35B . . 108.7 ?
    C35 C36 H36A . . 109.5 ?
    C35 C36 H36B . . 109.5 ?
    H36A C36 H36B . . 109.5 ?
    C35 C36 H36C . . 109.5 ?
    H36A C36 H36C . . 109.5 ?
    H36B C36 H36C . . 109.5 ?
    C32 C30 C26 . . 110.7(5) ?
    C32 C30 C31 . . 110.1(5) ?
    C26 C30 C31 . . 109.7(4) ?
    C32 C30 H30A . . 108.8 ?
    C26 C30 H30A . . 108.8 ?
    C31 C30 H30A . . 108.8 ?
    H31D C31A H31E . . 109.5 ?
    H31D C31A H31F . . 109.5 ?
    H31E C31A H31F . . 109.5 ?
    H32D C32A H32E . . 109.5 ?
    H32D C32A H32F . . 109.5 ?
    H32E C32A H32F . . 109.5 ?
    H1S O1S H2S . . 107(2) ?
loop_
    _geom_torsion_atom_site_label_1
    _geom_torsion_atom_site_label_2
    _geom_torsion_atom_site_label_3
    _geom_torsion_atom_site_label_4
    _geom_torsion_site_symmetry_1
    _geom_torsion_site_symmetry_2
    _geom_torsion_site_symmetry_3
    _geom_torsion_site_symmetry_4
    _geom_torsion
    _geom_torsion_publ_flag
    C13 N1 C1 C2 . . . . 76.02(18) ?
    C13 N1 C1 C6 . . . . -107.32(16) ?
    C6 C1 C2 C3 . . . . 1.6(2) ?
    N1 C1 C2 C3 . . . . 178.04(13) ?
    C6 C1 C2 C7 . . . . -177.25(14) ?
    N1 C1 C2 C7 . . . . -0.8(2) ?
    C1 C2 C3 C4 . . . . -0.1(2) ?
    C7 C2 C3 C4 . . . . 178.82(15) ?
    C2 C3 C4 C5 . . . . -1.1(3) ?
    C3 C4 C5 C6 . . . . 0.8(2) ?
    C4 C5 C6 C1 . . . . 0.6(2) ?
    C4 C5 C6 C10 . . . . 178.73(14) ?
    C2 C1 C6 C5 . . . . -1.9(2) ?
    N1 C1 C6 C5 . . . . -178.35(12) ?
    C2 C1 C6 C10 . . . . -179.99(13) ?
    N1 C1 C6 C10 . . . . 3.51(19) ?
    C3 C2 C7 C9 . . . . -62.8(2) ?
    C1 C2 C7 C9 . . . . 115.95(17) ?
    C3 C2 C7 C8 . . . . 62.2(2) ?
    C1 C2 C7 C8 . . . . -119.01(18) ?
    C5 C6 C10 C11 . . . . -97.83(16) ?
    C1 C6 C10 C11 . . . . 80.21(17) ?
    C5 C6 C10 C12 . . . . 26.0(2) ?
    C1 C6 C10 C12 . . . . -155.93(14) ?
    C1 N1 C13 O1 . . . . 1.5(2) ?
    C1 N1 C13 C14 . . . . -178.89(13) ?
    C15 O1 C13 N1 . . . . -179.54(13) ?
    C15 O1 C13 C14 . . . . 0.8(2) ?
    C13 O1 C15 C16 . . . . -179.29(14) ?
    C33 N2 C21 C26 . . . . -101.16(17) ?
    C33 N2 C21 C22 . . . . 82.07(18) ?
    C26 C21 C22 C23 . . . . 1.9(2) ?
    N2 C21 C22 C23 . . . . 178.40(12) ?
    C26 C21 C22 C27 . . . . -176.59(14) ?
    N2 C21 C22 C27 . . . . -0.1(2) ?
    C21 C22 C23 C24 . . . . -0.2(2) ?
    C27 C22 C23 C24 . . . . 178.27(14) ?
    C22 C23 C24 C25 . . . . -1.0(2) ?
    C23 C24 C25 C26 . . . . 0.5(2) ?
    C22 C21 C26 C25 . . . . -2.3(2) ?
    N2 C21 C26 C25 . . . . -178.85(12) ?
    C22 C21 C26 C30 . . . . 178.97(13) ?
    N2 C21 C26 C30 . . . . 2.38(19) ?
    C24 C25 C26 C21 . . . . 1.0(2) ?
    C24 C25 C26 C30 . . . . 179.78(14) ?
    C23 C22 C27 C29 . . . . 29.2(2) ?
    C21 C22 C27 C29 . . . . -152.44(16) ?
    C23 C22 C27 C28 . . . . -95.80(19) ?
    C21 C22 C27 C28 . . . . 82.57(19) ?
    C21 N2 C33 O2 . . . . -2.4(2) ?
    C21 N2 C33 C34 . . . . 176.78(13) ?
    C35 O2 C33 N2 . . . . -177.72(12) ?
    C35 O2 C33 C34 . . . . 3.2(2) ?
    C33 O2 C35 C36 . . . . 159.67(13) ?
    C21 C26 C30 C32 . . . . -125.3(5) ?
    C25 C26 C30 C32 . . . . 56.0(6) ?
    C21 C26 C30 C31 . . . . 112.9(8) ?
    C25 C26 C30 C31 . . . . -65.8(8) ?
loop_
    _geom_hbond_atom_site_label_D
    _geom_hbond_atom_site_label_H
    _geom_hbond_atom_site_label_A
    _geom_hbond_site_symmetry_A
    _geom_hbond_distance_DH
    _geom_hbond_distance_HA
    _geom_hbond_distance_DA
    _geom_hbond_angle_DHA
    N1 H1N Cl1 . 0.899(18) 2.178(19) 3.0737(13) 173.7(16)
    O1S H2S Cl1 . 0.90(3) 2.39(3) 3.2684(18) 167(2)
    O1S H1S Cl2 . 0.84(3) 2.37(3) 3.2026(18) 176(2)
    N2 H2N Cl2 . 0.94(2) 2.06(2) 3.0042(13) 179.1(17)
_iucr_refine_instructions_details
;
TITL I (RB11038)        P-1          R = 0.04
CELL  0.71073   11.2193   12.9719   12.9832    82.637    69.831    82.976
ZERR  2           0.0007    0.0008    0.0008     0.001     0.001     0.001
LATT   1
SFAC  C  H Cl  N  O
UNIT    64  108   4   4   6
TEMP  -100
L.S. 12
FMAP 2
PLAN  10
ACTA  51
BOND $H
EXYZ C30 C30A
EADP C30 C30A
CONF
SIZE 0.102 0.195 0.448
MPLA  6 C1 N1 C13 C14 O1 C15 C16 Cl1
MPLA  6  C1 > C6 C7 C10 N1
MPLA  4  N1 C13 C14 O1
MPLA  6  C21 > C26 C27 C30 N2
MPLA  4  N2 C33 C34 O2
MPLA  6 C21 N2 C33 C34 O2 C35 C36 Cl2
HTAB  N1 Cl1
HTAB  O1S Cl1
HTAB  O1S Cl2
HTAB  N2 Cl2
WGHT    0.040400    0.464200
FVAR       0.16657   0.41109
MOLE 1
CL1   3   -0.095337    0.796578    0.074150    11.00000    0.04186    0.03307 =
         0.04414   -0.00555   -0.01803   -0.00507
MOLE  2
O1    5    0.183218    1.020814    0.169652    11.00000    0.03745    0.03509 =
         0.03009   -0.00136   -0.00758   -0.01136
N1    4    0.023360    0.926783    0.189585    11.00000    0.03084    0.02479 =
         0.02426   -0.00489   -0.00917   -0.00127
H1N   2   -0.015657    0.887230    0.161009    11.00000    0.04477
C1    1   -0.039408    0.946158    0.304087    11.00000    0.02596    0.03143 =
         0.02335   -0.00503   -0.00722   -0.00300
C2    1   -0.106638    1.042857    0.328807    11.00000    0.03491    0.03273 =
         0.02859   -0.00668   -0.01215    0.00214
C3    1   -0.168808    1.057032    0.439706    11.00000    0.03964    0.03929 =
         0.03291   -0.01219   -0.01073    0.00815
AFIX  43
H3A   2   -0.215467    1.121819    0.459741    11.00000   -1.20000
AFIX   0
C4    1   -0.163883    0.978945    0.520747    11.00000    0.03888    0.05069 =
         0.02479   -0.00903   -0.00508    0.00208
AFIX  43
H4A   2   -0.205801    0.990805    0.595958    11.00000   -1.20000
AFIX   0
C5    1   -0.098622    0.883496    0.493870    11.00000    0.03546    0.04241 =
         0.02595    0.00161   -0.00904   -0.00431
AFIX  43
H5A   2   -0.097122    0.830097    0.550892    11.00000   -1.20000
AFIX   0
C6    1   -0.034973    0.864268    0.384516    11.00000    0.02575    0.03081 =
         0.02833   -0.00274   -0.00988   -0.00395
C7    1   -0.116541    1.130180    0.241898    11.00000    0.06028    0.03392 =
         0.03106   -0.00778   -0.01608    0.01425
AFIX  13
H7A   2   -0.065876    1.105486    0.168210    11.00000   -1.20000
AFIX   0
C8    1   -0.058975    1.227051    0.253713    11.00000    0.14510    0.02937 =
         0.05605   -0.00009   -0.03770   -0.00410
AFIX  33
H8A   2    0.029489    1.208582    0.250549    11.00000   -1.50000
H8B   2   -0.108315    1.254194    0.324545    11.00000   -1.50000
H8C   2   -0.061188    1.280491    0.193620    11.00000   -1.50000
AFIX   0
C9    1   -0.254649    1.153968    0.245647    11.00000    0.07148    0.09208 =
         0.03826   -0.01395   -0.02030    0.04758
AFIX  33
H9A   2   -0.287785    1.090104    0.237522    11.00000   -1.50000
H9B   2   -0.258501    1.206760    0.185458    11.00000   -1.50000
H9C   2   -0.306264    1.180300    0.316366    11.00000   -1.50000
AFIX   0
C10   1    0.039732    0.760855    0.352695    11.00000    0.03946    0.02883 =
         0.02969   -0.00172   -0.01197   -0.00115
AFIX  13
H10A  2    0.029691    0.746025    0.282552    11.00000   -1.20000
AFIX   0
C11   1    0.181622    0.767565    0.330311    11.00000    0.03855    0.03839 =
         0.05153   -0.00450   -0.01299    0.00773
AFIX 137
H11A  2    0.211332    0.826857    0.276085    11.00000   -1.50000
H11B  2    0.229359    0.703017    0.301489    11.00000   -1.50000
H11C  2    0.195181    0.777126    0.399002    11.00000   -1.50000
AFIX   0
C12   1   -0.007713    0.669282    0.438522    11.00000    0.06242    0.03323 =
         0.04453    0.00437   -0.01619   -0.00633
AFIX 137
H12A  2   -0.099341    0.666726    0.454508    11.00000   -1.50000
H12B  2    0.008189    0.678490    0.506281    11.00000   -1.50000
H12C  2    0.037633    0.603995    0.409733    11.00000   -1.50000
AFIX   0
C13   1    0.128909    0.963615    0.125633    11.00000    0.03312    0.02224 =
         0.02629   -0.00040   -0.01025    0.00261
C14   1    0.183247    0.940203    0.009230    11.00000    0.04149    0.03080 =
         0.02593   -0.00186   -0.00625    0.00170
AFIX 137
H14A  2    0.126164    0.898289   -0.007202    11.00000   -1.50000
H14B  2    0.266792    0.901217   -0.003463    11.00000   -1.50000
H14C  2    0.192810    1.005581   -0.038819    11.00000   -1.50000
AFIX   0
C15   1    0.302801    1.065510    0.100976    11.00000    0.04217    0.05141 =
         0.04105    0.00747   -0.00685   -0.01984
AFIX  23
H15A  2    0.289644    1.112576    0.038794    11.00000   -1.20000
H15B  2    0.369470    1.009432    0.070789    11.00000   -1.20000
AFIX   0
C16   1    0.341606    1.124900    0.174046    11.00000    0.06615    0.06134 =
         0.05868    0.00850   -0.02083   -0.03754
AFIX 137
H16A  2    0.418180    1.160023    0.130437    11.00000   -1.50000
H16B  2    0.359674    1.076610    0.232385    11.00000   -1.50000
H16C  2    0.272387    1.176979    0.207190    11.00000   -1.50000
AFIX   0
MOLE  3
CL2   3    0.407706    0.735043    0.036635    11.00000    0.03942    0.07757 =
         0.04901    0.01560   -0.02182   -0.00025
MOLE  4
O2    5    0.743559    0.556793    0.192071    11.00000    0.02474    0.03518 =
         0.02909   -0.00200   -0.00675    0.00252
N2    4    0.561221    0.628829    0.175249    11.00000    0.02755    0.03532 =
         0.02501   -0.00096   -0.00876    0.00138
H2N   2    0.513203    0.661615    0.131242    11.00000    0.05572
C21   1    0.494472    0.616132    0.292743    11.00000    0.02225    0.03528 =
         0.02381   -0.00296   -0.00674    0.00458
C22   1    0.506867    0.688405    0.358726    11.00000    0.02262    0.03522 =
         0.03389   -0.00509   -0.00873    0.00214
C23   1    0.438166    0.674363    0.470900    11.00000    0.03058    0.04391 =
         0.03268   -0.01251   -0.00976    0.00175
AFIX  43
H23A  2    0.444063    0.721628    0.518770    11.00000   -1.20000
AFIX   0
C24   1    0.361653    0.592858    0.513606    11.00000    0.03192    0.04869 =
         0.02617   -0.00560   -0.00443    0.00022
AFIX  43
H24A  2    0.316635    0.584066    0.590525    11.00000   -1.20000
AFIX   0
C25   1    0.349962    0.524114    0.445689    11.00000    0.03084    0.03749 =
         0.03193   -0.00052   -0.00728   -0.00318
AFIX  43
H25A  2    0.296315    0.468819    0.476387    11.00000   -1.20000
AFIX   0
C26   1    0.415697    0.534500    0.332575    11.00000    0.02666    0.03291 =
         0.02869   -0.00346   -0.01056    0.00381
C27   1    0.588487    0.779437    0.310143    11.00000    0.03075    0.04151 =
         0.04351   -0.00938   -0.00676   -0.00584
AFIX  13
H27A  2    0.662680    0.755004    0.246793    11.00000   -1.20000
AFIX   0
C28   1    0.514295    0.868858    0.264284    11.00000    0.05884    0.04382 =
         0.09410    0.01050   -0.02670   -0.01412
AFIX 137
H28A  2    0.482466    0.843392    0.211569    11.00000   -1.50000
H28B  2    0.570423    0.924356    0.227021    11.00000   -1.50000
H28C  2    0.442274    0.896342    0.324768    11.00000   -1.50000
AFIX   0
C29   1    0.641687    0.817013    0.390433    11.00000    0.07405    0.08543 =
         0.07929   -0.00019   -0.03609   -0.04154
AFIX 137
H29A  2    0.687558    0.758160    0.420027    11.00000   -1.50000
H29B  2    0.571555    0.846498    0.450989    11.00000   -1.50000
H29C  2    0.700244    0.870605    0.352043    11.00000   -1.50000
AFIX   0
C33   1    0.679891    0.598582    0.127594    11.00000    0.02940    0.02644 =
         0.02793   -0.00251   -0.00907   -0.00296
C34   1    0.736619    0.610674    0.005873    11.00000    0.03510    0.03741 =
         0.02691   -0.00374   -0.00597   -0.00238
AFIX 137
H34A  2    0.670197    0.637503   -0.026023    11.00000   -1.50000
H34B  2    0.774374    0.542817   -0.020856    11.00000   -1.50000
H34C  2    0.802815    0.659700   -0.016026    11.00000   -1.50000
AFIX   0
C35   1    0.879836    0.523994    0.144893    11.00000    0.02280    0.03279 =
         0.03986   -0.00456   -0.00607    0.00269
AFIX  23
H35A  2    0.922756    0.575404    0.084174    11.00000   -1.20000
H35B  2    0.891979    0.455232    0.115620    11.00000   -1.20000
AFIX   0
C36   1    0.933029    0.517553    0.236540    11.00000    0.03305    0.05153 =
         0.04904   -0.00393   -0.01731   -0.00255
AFIX 137
H36A  2    1.024603    0.496661    0.208857    11.00000   -1.50000
H36B  2    0.890239    0.465890    0.295579    11.00000   -1.50000
H36C  2    0.919146    0.585880    0.265315    11.00000   -1.50000
AFIX   0
PART   1
C30   1    0.403868    0.458771    0.256787    11.00000    0.03688    0.03812 =
         0.03154   -0.00481   -0.01210   -0.00273
AFIX  13
H30A  2    0.452395    0.483206    0.178893    21.00000   -1.20000
AFIX   0
C31   1    0.463095    0.346373    0.285743    21.00000    0.10301    0.04659 =
         0.08973   -0.03129   -0.06930    0.02398
AFIX 137
H31A  2    0.465117    0.299985    0.231124    21.00000   -1.50000
H31B  2    0.410867    0.318574    0.359161    21.00000   -1.50000
H31C  2    0.549986    0.350944    0.284878    21.00000   -1.50000
AFIX   0
C32   1    0.266120    0.454657    0.267564    21.00000    0.05322    0.05119 =
         0.05461   -0.02280   -0.03059    0.00038
AFIX 137
H32A  2    0.234208    0.521784    0.238610    21.00000   -1.50000
H32B  2    0.215423    0.440288    0.345382    21.00000   -1.50000
H32C  2    0.259328    0.399229    0.225696    21.00000   -1.50000
AFIX   0
PART   2
C30A  1    0.403868    0.458771    0.256787    10.00000    0.03688    0.03812 =
         0.03154   -0.00481   -0.01210   -0.00273
AFIX  13
H30B  2    0.419625    0.497979    0.182447   -21.00000   -1.20000
AFIX   0
C31A  1    0.504171    0.370374    0.243625   -21.00000    0.05225    0.04286 =
         0.05592   -0.02026   -0.01972    0.00783
AFIX 137
H31D  2    0.588202    0.397635    0.218688   -21.00000   -1.50000
H31E  2    0.499565    0.326744    0.189042   -21.00000   -1.50000
H31F  2    0.490832    0.328503    0.314473   -21.00000   -1.50000
AFIX   0
C32A  1    0.272493    0.419074    0.290460   -21.00000    0.03867    0.06210 =
         0.07134   -0.02656   -0.01543   -0.00335
AFIX 137
H32D  2    0.266251    0.383760    0.230375   -21.00000   -1.50000
H32E  2    0.207348    0.477990    0.306151   -21.00000   -1.50000
H32F  2    0.259214    0.369888    0.356554   -21.00000   -1.50000
AFIX   0
PART   0
MOLE  5
O1S   5    0.166475    0.641005    0.016549    11.00000    0.05126    0.04303 =
         0.11822   -0.02804   -0.02564   -0.00259
H1S   2    0.229662    0.663023    0.024144    11.00000    0.07909
H2S   2    0.101909    0.691023    0.034446    11.00000    0.10021
HKLF 4
END
;
data_global
_journal_date_recd_electronic     2012-08-16
_journal_date_accepted     2012-08-31
_journal_name_full     'Acta Crystallographica, Section E'
_journal_year     2012
_journal_volume     68
_journal_issue     10
_journal_page_first     o2870
_journal_page_last     o2870
_journal_paper_category     QO
_journal_paper_doi     10.1107/S1600536812037543
_journal_coeditor_code     LH5519
_publ_contact_author_name     'Ren\'e T. Boer\'e'
_publ_contact_author_address
;
Department of Chemistry and Biochemistry,
University of Lethbridge,
Lethbridge, AB, Canada T1K 3M4
;
_publ_contact_author_email     'boere@uleth.ca'
_publ_contact_author_fax     '+14033292057'
_publ_contact_author_phone     '+14033292045'
_publ_section_title
;
(<i>Z</i>)-<i>N</i>-(1-Ethoxyethylidene)-2,6-bis(propan-2-yl)anilinium chloride
hemihydrate
;
loop_
    _publ_author_name
    _publ_author_footnote
    _publ_author_address
    'Mokhtabad Amrei, Leila' ?
;
Department of Chemistry and Biochemistry,
University of Lethbridge,
Lethbridge, AB, Canada T1K 3M4
;
    'Boer\'e, Ren\'e T.' .
;
Department of Chemistry and Biochemistry,
University of Lethbridge,
Lethbridge, AB, Canada T1K 3M4
;
