# Supplementary material for: (Z)-N-(1-Eth­oxy­ethyl­idene)-2,6-bis­(propan-2-yl)anilinium chloride hemihydrate
Source: Acta Crystallogr Sect E Struct Rep Online. 2012 Sep 8;68(Pt 10):o2870. doi: 10.1107/S1600536812037543 (PMC3470225; doi:10.1107/S1600536812037543)
Supplement: Supplementary file 2 [file e-68-o2870-Isup2.hkl]

# 
# h,k,l, Fc-squared, Fo-squared, sigma(Fo-squared) and status flag 
# 
data_I
_shelx_title ' I         P-1          R = 0.04' 
_shelx_refln_list_code          4 
_shelx_F_calc_maximum      190.22 
_exptl_crystal_F_000       636.00 
_reflns_d_resolution_high  0.7689 
 
loop_ 
 _symmetry_equiv_pos_as_xyz 
 'x, y, z' 
 '-x, -y, -z' 
 
_cell_length_a    11.2193 
_cell_length_b    12.9719 
_cell_length_c    12.9832 
_cell_angle_alpha  82.637 
_cell_angle_beta   69.831 
_cell_angle_gamma  82.976 
 
_shelx_F_squared_multiplier     1.000 
 
loop_ 
 _refln_index_h 
 _refln_index_k 
 _refln_index_l 
 _refln_F_squared_calc 
 _refln_F_squared_meas 
 _refln_F_squared_sigma 
 _refln_observed_status 
   1   0   0      569.03      528.44      4.51 o 
   2   0   0     2254.25     2212.28     11.71 o 
   3   0   0      395.57      407.63      5.70 o 
   4   0   0      566.07      557.76      5.47 o 
   5   0   0        4.44        7.11      1.40 o 
   6   0   0      191.63      178.48      3.83 o 
   7   0   0       84.14       95.12      3.25 o 
   8   0   0        3.73        4.86      3.75 o 
   9   0   0       80.46       77.11      7.70 o 
  10   0   0      163.52      177.66      9.68 o 
  11   0   0        1.33        1.52      2.98 o 
  12   0   0      229.31      249.33      9.40 o 
  13   0   0      300.47      332.14     11.14 o 
 -13   1   0       14.29       10.33      4.00 o 
 -12   1   0        9.29       16.38      5.22 o 
 -11   1   0       37.03       36.71      5.42 o 
 -10   1   0        9.27        2.32      2.69 o 
  -9   1   0        4.18        2.92      2.19 o 
  -8   1   0     1058.62     1044.21     12.64 o 
  -7   1   0       63.21       60.78      5.48 o 
  -6   1   0       15.47       21.83      1.74 o 
  -5   1   0      157.34      174.51      3.27 o 
  -4   1   0      802.47      810.60      6.70 o 
  -3   1   0      637.33      591.63      4.95 o 
  -2   1   0      552.99      464.36      4.56 o 
  -1   1   0    11057.03    10490.29     82.17 o 
   0   1   0       22.98       18.20      0.76 o 
   1   1   0    10917.92    10713.76     87.61 o 
   2   1   0       41.45       29.68      1.34 o 
   3   1   0      566.74      562.68      5.07 o 
   4   1   0     4890.68     4904.36     25.70 o 
   5   1   0        6.70        6.68      1.27 o 
   6   1   0     2193.95     2307.17     19.98 o 
   7   1   0       24.58       23.66      2.17 o 
   8   1   0      184.50      179.63      4.61 o 
   9   1   0        0.80       -0.05      2.08 o 
  10   1   0       95.89      105.87      6.09 o 
  11   1   0        6.00        7.37      5.56 o 
  12   1   0      140.30      141.87      7.41 o 
  13   1   0        0.42        0.27      3.44 o 
 -13   2   0        2.98       -1.44     10.27 o 
 -12   2   0       38.07       35.22      6.10 o 
 -11   2   0       32.22       34.44      4.57 o 
 -10   2   0      232.18      226.62      6.80 o 
  -9   2   0       79.92       85.76      4.44 o 
  -8   2   0       25.61       27.76      2.95 o 
  -7   2   0      120.49      123.85      4.40 o 
  -6   2   0     1319.42     1361.91      9.82 o 
  -5   2   0      739.78      796.79      7.00 o 
  -4   2   0       21.06        9.09      1.43 o 
  -3   2   0     1818.21     1806.43     13.53 o 
  -2   2   0     7622.22     7387.53     45.02 o 
  -1   2   0      415.82      419.94      4.78 o 
   0   2   0      461.20      365.19      4.01 o 
   1   2   0     2165.69     1945.67     16.63 o 
   2   2   0     2177.50     2155.77     11.94 o 
   3   2   0     3832.88     3819.96     22.42 o 
   4   2   0       54.33       66.38      2.85 o 
   5   2   0      325.63      328.87      5.50 o 
   6   2   0       81.75       63.78      2.79 o 
   7   2   0        4.31        4.37      1.59 o 
   8   2   0      104.91      104.74      3.84 o 
   9   2   0       13.08        7.40      2.42 o 
  10   2   0      115.76      126.55     10.20 o 
  11   2   0        1.77        3.75      2.98 o 
  12   2   0       34.29       29.44      4.51 o 
  13   2   0        8.17        4.87      3.88 o 
 -13   3   0        5.38       10.96      5.44 o 
 -12   3   0       12.14       10.81      4.84 o 
 -11   3   0       27.51       36.56      6.13 o 
 -10   3   0        7.43        0.68      2.41 o 
  -9   3   0      166.45      160.79      5.69 o 
  -8   3   0      119.37      113.66      4.68 o 
  -7   3   0      272.07      299.01      8.43 o 
  -6   3   0     1934.19     2000.79     22.63 o 
  -5   3   0     3827.80     3929.49     26.11 o 
  -4   3   0      749.71      789.91      8.35 o 
  -3   3   0     3727.00     3928.99     26.01 o 
  -2   3   0     1011.46      917.31      6.16 o 
  -1   3   0      306.43      278.43      3.52 o 
   0   3   0      101.31       89.30      1.61 o 
   1   3   0     4107.05     4016.39     22.51 o 
   2   3   0     2158.92     2139.04     12.19 o 
   3   3   0     1743.29     1744.73     11.09 o 
   4   3   0      396.52      383.12      6.49 o 
   5   3   0      101.02      136.78      3.24 o 
   6   3   0     1210.57     1350.26     11.38 o 
   7   3   0      174.02      167.36      7.54 o 
   8   3   0      929.47      898.91     12.44 o 
   9   3   0       28.91       22.79      2.92 o 
  10   3   0       20.45       21.86      3.73 o 
  11   3   0        1.53       -1.21      2.77 o 
  12   3   0       29.79       25.42      4.58 o 
  13   3   0        0.01       -2.86      2.86 o 
 -12   4   0        6.91       10.18      5.02 o 
 -11   4   0       19.35       27.41      5.73 o 
 -10   4   0       37.59       34.56      4.60 o 
  -9   4   0        1.41        4.03      2.81 o 
  -8   4   0      141.32      143.42      5.19 o 
  -7   4   0      713.99      736.50     10.20 o 
  -6   4   0       62.98       53.52      3.24 o 
  -5   4   0      523.21      572.56      8.33 o 
  -4   4   0     2029.29     2027.40     16.54 o 
  -3   4   0      905.11      870.76      8.11 o 
  -2   4   0      761.69      831.16      6.92 o 
  -1   4   0      266.91      259.21      3.82 o 
   0   4   0       21.91       27.91      1.35 o 
   1   4   0     7537.71     7512.20     44.17 o 
   2   4   0      559.58      530.00      5.10 o 
   3   4   0      628.68      651.11      5.97 o 
   4   4   0     2014.44     2093.26     13.72 o 
   5   4   0     1937.15     2060.08     18.52 o 
   6   4   0     1504.05     1522.89     13.75 o 
   7   4   0      473.70      489.05      7.04 o 
   8   4   0      107.75       97.92      3.90 o 
   9   4   0      147.88      148.90      5.44 o 
  10   4   0      113.37      111.27      6.50 o 
  11   4   0       30.07       30.85      4.36 o 
  12   4   0       70.52       72.15      6.03 o 
  13   4   0       38.17       30.14      5.06 o 
 -12   5   0        0.23        1.65      4.71 o 
 -11   5   0       20.19       34.34      6.37 o 
 -10   5   0       41.38       32.43      4.54 o 
  -9   5   0        5.05        3.09      2.44 o 
  -8   5   0       24.14       27.99      3.88 o 
  -7   5   0      246.11      252.58     13.06 o 
  -6   5   0      172.61      143.16      4.50 o 
  -5   5   0       88.55       75.78      3.25 o 
  -4   5   0        4.22        5.14      2.26 o 
  -3   5   0     3224.65     3234.31     18.03 o 
  -2   5   0      422.78      553.28      6.26 o 
  -1   5   0       94.19       88.37      2.66 o 
   0   5   0      323.43      296.86      3.60 o 
   1   5   0      125.97      144.48      3.26 o 
   2   5   0     2136.85     2103.89     15.16 o 
   3   5   0      954.69      978.29      8.60 o 
   4   5   0      209.96      187.19      4.28 o 
   5   5   0      187.49      166.58      3.77 o 
   6   5   0       80.26       82.10      3.11 o 
   7   5   0        4.80        6.43      2.28 o 
   8   5   0        4.86        5.09      1.89 o 
   9   5   0        0.24       -1.76      1.88 o 
  10   5   0       68.33       64.30      4.49 o 
  11   5   0      204.42      206.79     10.45 o 
  12   5   0       61.33       54.40     11.17 o 
  13   5   0       10.76        7.59      4.82 o 
 -12   6   0        1.62       -4.01      4.31 o 
 -11   6   0        1.80       -1.94      4.45 o 
 -10   6   0        3.81       -0.66      3.03 o 
  -9   6   0       50.66       52.47      6.07 o 
  -8   6   0        0.06        0.83      2.62 o 
  -7   6   0      232.61      249.38      8.32 o 
  -6   6   0        2.93        0.23      2.27 o 
  -5   6   0        4.67        5.21      2.32 o 
  -4   6   0       11.83       11.48      2.35 o 
  -3   6   0      101.53      117.14      4.43 o 
  -2   6   0      336.65      395.96      6.18 o 
  -1   6   0       37.84       29.09      2.08 o 
   0   6   0       78.46       87.11      2.07 o 
   1   6   0        0.48        2.75      1.09 o 
   2   6   0     1251.21     1316.60     12.85 o 
   3   6   0     2529.91     2606.18     29.88 o 
   4   6   0        1.85        0.14      1.10 o 
   5   6   0      158.88      137.80      3.54 o 
   6   6   0      235.11      205.06      6.19 o 
   7   6   0        8.41        7.77      2.11 o 
   8   6   0       23.78       24.72      2.92 o 
   9   6   0      656.85      623.14     12.48 o 
  10   6   0       55.19       52.70      4.84 o 
  11   6   0      108.81      101.13      6.52 o 
  12   6   0       10.91       12.58      4.71 o 
  13   6   0        0.60       -1.79      4.05 o 
 -11   7   0        0.35        3.61      3.75 o 
 -10   7   0       88.19       88.24      6.95 o 
  -9   7   0       15.79       19.31      3.94 o 
  -8   7   0      281.78      282.12      9.20 o 
  -7   7   0        0.01        0.14      2.53 o 
  -6   7   0       71.11       88.34      5.32 o 
  -5   7   0       69.82       64.80      4.55 o 
  -4   7   0       50.79       57.38      4.00 o 
  -3   7   0      447.42      474.00      6.70 o 
  -2   7   0       81.20       83.57      4.11 o 
  -1   7   0      332.34      337.50      5.42 o 
   0   7   0      795.84      781.14      6.59 o 
   1   7   0     1756.25     1630.57     13.28 o 
   2   7   0     1174.93     1227.77     11.58 o 
   3   7   0       91.37       98.85      3.58 o 
   4   7   0       91.02      106.55      6.45 o 
   5   7   0        0.06        0.47      1.57 o 
   6   7   0      344.81      364.62      8.15 o 
   7   7   0        2.79        7.58      2.26 o 
   8   7   0        2.27        4.97      2.69 o 
   9   7   0       13.81       11.75      3.13 o 
  10   7   0        7.18        4.03      2.84 o 
  11   7   0      114.27      112.60      6.78 o 
  12   7   0        9.21        6.95      4.69 o 
 -11   8   0       97.31       90.61     13.73 o 
 -10   8   0        5.89        6.52      5.51 o 
  -9   8   0        0.49       -1.37      2.89 o 
  -8   8   0       19.85       15.95      4.10 o 
  -7   8   0      721.92      689.80     15.53 o 
  -6   8   0      230.30      207.38      7.27 o 
  -5   8   0        5.72        9.84      2.74 o 
  -4   8   0       79.38       90.63      5.57 o 
  -3   8   0      855.18      884.80     14.88 o 
  -2   8   0       38.65       43.78      2.80 o 
  -1   8   0      341.04      340.45      5.68 o 
   0   8   0       52.25       57.98      3.67 o 
   1   8   0      127.44      110.37      3.75 o 
   2   8   0       64.79       71.50      3.19 o 
   3   8   0      255.20      236.34      5.98 o 
   4   8   0        1.23        1.97      1.70 o 
   5   8   0       85.25       65.65      3.80 o 
   6   8   0       33.86       23.35      2.97 o 
   7   8   0      991.27      942.22     12.49 o 
   8   8   0      173.41      176.90      6.87 o 
   9   8   0      109.50      120.60      9.89 o 
  10   8   0        1.27        1.40      2.84 o 
  11   8   0        0.86       -2.70      2.70 o 
  12   8   0        0.99       -3.38      3.38 o 
 -10   9   0        1.15        1.89      3.75 o 
  -9   9   0       92.35       90.82      6.60 o 
  -8   9   0       12.31       11.21      3.63 o 
  -7   9   0      169.87      140.17      7.00 o 
  -6   9   0        0.02        0.67      2.70 o 
  -5   9   0        9.58       10.47      2.84 o 
  -4   9   0       54.75       64.61      6.86 o 
  -3   9   0      189.55      196.05      6.36 o 
  -2   9   0        7.96        6.26      2.49 o 
  -1   9   0        0.82        5.79      3.14 o 
   0   9   0       23.72       21.09      2.51 o 
   1   9   0      501.43      511.37      9.49 o 
   2   9   0      105.32      107.27      3.92 o 
   3   9   0       46.31       46.21      3.19 o 
   4   9   0       94.57       93.59      4.04 o 
   5   9   0       32.91       37.75      3.49 o 
   6   9   0      301.19      266.97      6.69 o 
   7   9   0      289.08      305.16      9.78 o 
   8   9   0       11.21       10.20      3.07 o 
   9   9   0        7.15        6.93      3.17 o 
  10   9   0        3.47        0.67      2.98 o 
  11   9   0       41.77       46.35      5.40 o 
  12   9   0        7.98        0.49      3.67 o 
 -10  10   0        4.87        3.55      6.47 o 
  -9  10   0       16.11       11.55      4.39 o 
  -8  10   0       46.01       38.34      5.07 o 
  -7  10   0       80.39       83.58      5.91 o 
  -6  10   0       84.52       90.65      9.01 o 
  -5  10   0      362.15      354.97     12.20 o 
  -4  10   0      159.03      139.58      9.37 o 
  -3  10   0        5.91        3.58      3.12 o 
  -2  10   0       15.77       15.43      3.90 o 
  -1  10   0       37.44       40.91      6.16 o 
   0  10   0      140.41      144.08      5.92 o 
   1  10   0       66.86       70.20      4.71 o 
   2  10   0       22.72       26.67      3.24 o 
   3  10   0        4.78        7.41      2.48 o 
   4  10   0        3.68        0.47      1.93 o 
   5  10   0      299.77      292.37      6.84 o 
   6  10   0      153.84      176.41      8.68 o 
   7  10   0      346.85      312.16      9.21 o 
   8  10   0        1.82        1.50      2.75 o 
   9  10   0       76.14       79.83      6.41 o 
  10  10   0       52.70       56.97      5.61 o 
  11  10   0       45.24       48.84      5.67 o 
  -9  11   0       56.46       64.48      8.31 o 
  -8  11   0        0.59       -3.33      3.33 o 
  -7  11   0       18.33       12.52      5.41 o 
  -6  11   0       74.24       59.50      7.12 o 
  -5  11   0       95.09       96.50     17.48 o 
  -4  11   0        6.87        6.70      3.80 o 
  -3  11   0      132.49      137.91      8.14 o 
  -2  11   0      120.03      129.51      7.75 o 
  -1  11   0        1.28        2.02      2.46 o 
   0  11   0      183.28      197.39      7.76 o 
   1  11   0     1045.52     1033.37     21.16 o 
   2  11   0      603.04      607.32     11.72 o 
   3  11   0      345.30      334.32     10.75 o 
   4  11   0        1.18       -0.09      2.65 o 
   5  11   0       72.47       79.09      5.13 o 
   6  11   0      127.02      126.04      5.26 o 
   7  11   0       26.99       23.43      3.87 o 
   8  11   0       12.90        9.78      4.15 o 
   9  11   0       44.17       44.86      5.48 o 
  10  11   0       11.34        2.67      3.53 o 
  11  11   0        4.07        1.30      3.88 o 
  -8  12   0       52.67       60.63      8.11 o 
  -7  12   0       15.84       14.25      5.11 o 
  -6  12   0      132.49      110.14      9.02 o 
  -5  12   0      136.77      147.32     11.71 o 
  -4  12   0       39.73       24.14      7.21 o 
  -3  12   0      138.96      137.92      8.62 o 
  -2  12   0       19.99       26.72      4.93 o 
  -1  12   0        9.63       15.02      4.08 o 
   0  12   0      469.92      457.33     19.47 o 
   1  12   0      131.19      148.56      6.86 o 
   2  12   0      187.43      190.50      7.21 o 
   3  12   0      191.50      201.88      7.42 o 
   4  12   0      228.73      244.15      8.24 o 
   5  12   0      301.31      280.32     10.67 o 
   6  12   0       11.64       15.62      3.50 o 
   7  12   0        2.25        7.05      6.31 o 
   8  12   0        4.99        1.88      3.11 o 
   9  12   0       11.89       14.45      4.00 o 
  10  12   0        2.95        0.42      3.98 o 
  -7  13   0       22.59       25.41      6.47 o 
  -6  13   0        7.62        0.18      4.33 o 
  -5  13   0       31.41       32.94      6.21 o 
  -4  13   0       56.73       44.33      6.63 o 
  -3  13   0       33.28       37.12      6.12 o 
  -2  13   0      146.07      152.31      9.39 o 
  -1  13   0       66.32       66.99      7.08 o 
   0  13   0        3.72        6.94      3.90 o 
   1  13   0       61.66       59.36      5.39 o 
   2  13   0       67.35       56.19      5.85 o 
   3  13   0      183.40      199.10      7.84 o 
   4  13   0      454.48      478.67     11.65 o 
   5  13   0      325.79      322.73      9.90 o 
   6  13   0       16.83       17.84      4.84 o 
   7  13   0       12.25       10.09      4.33 o 
   8  13   0       17.63       15.46      5.02 o 
   9  13   0       19.41       15.46      5.33 o 
  -6  14   0        0.21        3.89      4.96 o 
  -5  14   0       13.57       19.17      5.70 o 
  -4  14   0      127.50      123.22      9.39 o 
  -3  14   0       25.42       40.58      6.47 o 
  -2  14   0       85.23       96.06      8.00 o 
  -1  14   0       90.07       98.04      8.16 o 
   0  14   0        5.96        0.75      3.69 o 
   1  14   0       24.48       22.44      5.37 o 
   2  14   0      113.61      116.48     10.55 o 
   3  14   0       41.25       52.83      5.26 o 
   4  14   0      394.13      395.35     11.09 o 
   5  14   0       18.96       20.04      4.05 o 
   6  14   0        0.98       -2.66      3.96 o 
   7  14   0        3.51        1.44      4.08 o 
   8  14   0       83.96       89.28     18.74 o 
  -4  15   0       65.31       75.19      8.36 o 
  -3  15   0      121.60      145.87     10.19 o 
  -2  15   0      114.49      107.33      9.37 o 
  -1  15   0        6.60        9.84      4.71 o 
   0  15   0      155.51      164.61     10.26 o 
   1  15   0        0.02        4.29      4.20 o 
   2  15   0        8.26       12.48      5.04 o 
   3  15   0       13.26       14.01      3.86 o 
   4  15   0        0.77       -2.47      3.30 o 
   5  15   0        0.06        7.43      4.54 o 
   6  15   0        1.04       -2.52      4.33 o 
   7  15   0        0.10       -1.44      5.77 o 
  -2  16   0      117.81      129.43     10.26 o 
  -1  16   0       73.86       87.05      9.91 o 
   0  16   0        3.06        2.93      4.87 o 
   1  16   0       78.57       68.99      8.14 o 
   2  16   0       31.69       32.62      6.21 o 
   3  16   0        5.67        8.19      3.42 o 
   4  16   0       25.08       29.43      4.97 o 
   5  16   0        0.09        5.50      4.82 o 
  -4 -16   1        0.02        1.13      4.45 o 
  -3 -16   1        0.68       -2.47      3.39 o 
  -2 -16   1       95.69      118.77      9.49 o 
  -1 -16   1       63.26       84.28      8.65 o 
   0 -16   1        3.14        0.57      4.31 o 
   1 -16   1        3.71        1.91      4.71 o 
   2 -16   1        0.89       -1.69      4.71 o 
  -6 -15   1        1.16        3.14      5.41 o 
  -5 -15   1        0.00        3.52      4.31 o 
  -4 -15   1        3.45        3.73      4.31 o 
  -3 -15   1       49.54       47.16      5.55 o 
  -2 -15   1      117.96      118.88      7.07 o 
  -1 -15   1        3.40       -1.54      4.15 o 
   0 -15   1       36.93       41.27     10.63 o 
   1 -15   1        7.49       13.84      5.02 o 
   2 -15   1       94.00      102.16     10.63 o 
   3 -15   1        0.77        1.72      4.41 o 
   4 -15   1       97.92       89.31      8.72 o 
  -7 -14   1       15.61        9.38      8.47 o 
  -6 -14   1       28.70       46.05     10.27 o 
  -5 -14   1       97.51      122.30      8.62 o 
  -4 -14   1       21.73       29.14      4.50 o 
  -3 -14   1        3.06        5.77      3.26 o 
  -2 -14   1       90.61      103.99      6.44 o 
  -1 -14   1       57.04       57.16      4.62 o 
   0 -14   1      114.73      109.70      9.55 o 
   1 -14   1       78.46       74.68      7.59 o 
   2 -14   1       19.84       16.01      5.77 o 
   3 -14   1       19.37       21.42      5.44 o 
   4 -14   1      128.42      117.81      9.30 o 
   5 -14   1       48.62       44.33      7.18 o 
   6 -14   1        6.90        9.40      8.29 o 
  -9 -13   1       29.83       29.19      8.29 o 
  -8 -13   1        5.18        2.82      4.31 o 
  -7 -13   1       25.63       32.33      5.85 o 
  -6 -13   1       14.95        8.52      4.33 o 
  -5 -13   1       40.14       33.95     10.63 o 
  -4 -13   1      236.76      238.64      8.52 o 
  -3 -13   1       36.73       31.92      4.21 o 
  -2 -13   1       10.48       14.22      3.37 o 
  -1 -13   1        5.82        3.57      3.15 o 
   0 -13   1       32.94       41.07      8.11 o 
   1 -13   1        1.84        1.44      3.57 o 
   2 -13   1      110.13      110.05      9.01 o 
   3 -13   1       13.03       17.39      5.22 o 
   4 -13   1       54.71       59.83      6.87 o 
   5 -13   1        1.08       -1.54      3.80 o 
   6 -13   1        0.08       -0.55      4.57 o 
   7 -13   1       31.92       34.92      6.87 o 
  -9 -12   1       37.35       50.32      5.66 o 
  -8 -12   1        3.68        1.23      5.83 o 
  -7 -12   1        4.53        6.60      3.07 o 
  -6 -12   1       33.56       33.38      7.21 o 
  -5 -12   1      104.35      115.63      6.24 o 
  -4 -12   1       86.63       72.97      5.27 o 
  -3 -12   1       93.76       86.81     11.12 o 
  -2 -12   1       90.83       92.08      5.82 o 
  -1 -12   1       47.08       54.02      4.55 o 
   0 -12   1        1.84        4.11      2.68 o 
   1 -12   1      411.28      417.51     13.22 o 
   2 -12   1       13.51       12.85      4.05 o 
   3 -12   1      114.40      104.29     15.50 o 
   4 -12   1       26.59       22.58      5.08 o 
   5 -12   1       48.91       49.15      6.72 o 
   6 -12   1      213.81      182.56     10.44 o 
   7 -12   1       12.09       10.73      4.93 o 
   8 -12   1       38.04       39.85      7.18 o 
 -10 -11   1        0.81        1.49      3.37 o 
  -9 -11   1       21.37       10.82      3.84 o 
  -8 -11   1       56.46       67.10      5.53 o 
  -7 -11   1       83.52       81.58      5.48 o 
  -6 -11   1       13.70       17.60      4.52 o 
  -5 -11   1      591.31      558.28      9.88 o 
  -4 -11   1       36.86       37.90      4.01 o 
  -3 -11   1       34.55       30.14      7.17 o 
  -2 -11   1       13.16       10.92      2.95 o 
  -1 -11   1        2.14        5.58      2.56 o 
   0 -11   1      164.26      178.49      6.59 o 
   1 -11   1      182.16      193.33      6.91 o 
   2 -11   1       40.51       44.20      5.59 o 
   3 -11   1        3.28        9.40      3.54 o 
   4 -11   1       21.50       15.66      6.49 o 
   5 -11   1      304.31      313.19     20.18 o 
   6 -11   1        1.56       -3.06      3.06 o 
   7 -11   1        0.00       -3.60      3.64 o 
   8 -11   1       63.34       62.38      7.77 o 
   9 -11   1       34.21       42.49      7.10 o 
 -11 -10   1       34.98       41.99      5.48 o 
 -10 -10   1        0.15       -1.45      3.02 o 
  -9 -10   1      338.59      328.15     10.32 o 
  -8 -10   1       10.26       10.88      3.29 o 
  -7 -10   1        4.38        1.27      2.69 o 
  -6 -10   1      140.46      140.49      6.34 o 
  -5 -10   1       11.69        6.99      2.29 o 
  -4 -10   1        2.93        3.99      2.06 o 
  -3 -10   1       31.44       31.84      2.98 o 
  -2 -10   1      192.01      192.52      6.59 o 
  -1 -10   1      266.96      270.43      7.56 o 
   0 -10   1      176.38      185.80      6.37 o 
   1 -10   1      593.83      558.03     13.87 o 
   2 -10   1        2.71        2.72      4.33 o 
   3 -10   1      313.39      281.76     10.56 o 
   4 -10   1      138.58      130.36     19.64 o 
   5 -10   1      123.43      140.08      8.14 o 
   6 -10   1        2.04        7.30      3.80 o 
   7 -10   1        0.24       -1.88      2.87 o 
   8 -10   1        9.76        6.35      3.32 o 
   9 -10   1       19.50       14.78      4.05 o 
  10 -10   1        1.06        1.64      3.76 o 
 -11  -9   1       49.19       45.96      5.53 o 
 -10  -9   1        1.15       -2.74      2.74 o 
  -9  -9   1       12.61        7.02      3.23 o 
  -8  -9   1       54.02       36.15      4.61 o 
  -7  -9   1      253.77      207.37      7.55 o 
  -6  -9   1       19.38        9.37      2.76 o 
  -5  -9   1      277.86      238.12      6.17 o 
  -4  -9   1       69.87       63.66      4.46 o 
  -3  -9   1       68.45       67.65      3.61 o 
  -2  -9   1        4.23        7.69      1.93 o 
  -1  -9   1      610.14      631.35     10.61 o 
   0  -9   1       95.50      112.16      4.85 o 
   1  -9   1        0.14        0.22      1.94 o 
   2  -9   1      191.65      182.94      6.07 o 
   3  -9   1      276.53      264.39      7.25 o 
   4  -9   1        2.70        2.14      4.84 o 
   5  -9   1      107.98       98.86      5.52 o 
   6  -9   1       18.35       13.27      3.19 o 
   7  -9   1      242.24      237.63      8.38 o 
   8  -9   1       35.77       35.97      4.80 o 
   9  -9   1       70.97       95.93      7.91 o 
  10  -9   1       11.96       10.50      3.91 o 
  11  -9   1       76.11       83.56      6.20 o 
 -12  -8   1       56.29       44.28      6.87 o 
 -11  -8   1        1.63        2.03      3.39 o 
 -10  -8   1        8.27        7.05      3.44 o 
  -9  -8   1        4.13        5.37      3.11 o 
  -8  -8   1       37.96       30.49      4.03 o 
  -7  -8   1        0.33       -0.49      2.21 o 
  -6  -8   1        2.28        3.85      2.04 o 
  -5  -8   1      293.57      299.13      6.61 o 
  -4  -8   1       50.12       67.39      3.56 o 
  -3  -8   1       70.59       70.22      3.46 o 
  -2  -8   1       20.88       17.63      2.09 o 
  -1  -8   1        3.16        1.50      1.31 o 
   0  -8   1      397.57      387.46      6.55 o 
   1  -8   1      538.25      500.87      6.99 o 
   2  -8   1      153.92      126.90      3.96 o 
   3  -8   1      372.98      383.77      8.21 o 
   4  -8   1       12.22       12.45      3.69 o 
   5  -8   1      259.02      293.97      8.08 o 
   6  -8   1      111.39      107.69      5.85 o 
   7  -8   1      387.52      392.09     12.14 o 
   8  -8   1        0.02       -2.54      2.54 o 
   9  -8   1        8.22        9.98      3.55 o 
  10  -8   1        0.22       -1.54      3.10 o 
  11  -8   1        7.78       14.51      4.35 o 
 -12  -7   1        4.93        2.52      4.33 o 
 -11  -7   1      127.51      133.76      7.40 o 
 -10  -7   1        2.53        1.06      2.98 o 
  -9  -7   1       24.47       27.53      4.08 o 
  -8  -7   1       89.04       87.90      7.15 o 
  -7  -7   1      159.53      178.80      7.74 o 
  -6  -7   1       92.27       79.38      3.92 o 
  -5  -7   1      362.97      366.69      6.94 o 
  -4  -7   1      133.81      120.04      4.12 o 
  -3  -7   1        0.17        1.49      1.39 o 
  -2  -7   1        4.36        6.54      1.52 o 
  -1  -7   1     1092.21     1055.75      8.29 o 
   0  -7   1      203.98      208.25      3.37 o 
   1  -7   1      892.85      925.19      7.26 o 
   2  -7   1       24.43       17.94      2.24 o 
   3  -7   1       34.87       32.88      2.81 o 
   4  -7   1       27.89       30.84      3.26 o 
   5  -7   1     1001.47      940.88     13.93 o 
   6  -7   1        1.98        4.10      3.26 o 
   7  -7   1        7.19        8.63      3.07 o 
   8  -7   1       37.66       33.40      4.79 o 
   9  -7   1       44.00       55.96      5.46 o 
  10  -7   1       32.49       31.28      4.66 o 
  11  -7   1       11.59       11.94      4.21 o 
  12  -7   1       31.75       24.12      5.17 o 
 -12  -6   1       40.77       45.97      6.88 o 
 -11  -6   1       21.47       27.93      7.57 o 
 -10  -6   1        0.67        2.62      3.76 o 
  -9  -6   1        1.64        2.55      2.69 o 
  -8  -6   1       30.68       37.73      4.08 o 
  -7  -6   1        4.46        4.23      2.29 o 
  -6  -6   1      141.72      129.43      3.92 o 
  -5  -6   1      848.06      842.82     11.66 o 
  -4  -6   1      233.57      268.43      5.81 o 
  -3  -6   1     2607.32     2537.63     16.02 o 
  -2  -6   1      725.52      762.70      6.76 o 
  -1  -6   1       88.04       95.68      2.32 o 
   0  -6   1      809.28      797.69      7.23 o 
   1  -6   1      751.44      722.64      6.32 o 
   2  -6   1        0.28       -0.28      1.04 o 
   3  -6   1        4.86        3.79      1.35 o 
   4  -6   1      897.62      925.13      9.56 o 
   5  -6   1       87.53       81.63      6.41 o 
   6  -6   1       38.98       27.44      3.50 o 
   7  -6   1      608.00      619.01     12.12 o 
   8  -6   1        0.00        2.12      2.57 o 
   9  -6   1      114.99      110.30      6.80 o 
  10  -6   1       45.48       44.14      5.11 o 
  11  -6   1      184.47      155.65      8.03 o 
  12  -6   1        0.04        0.73      4.85 o 
 -13  -5   1        0.60        7.57      6.85 o 
 -12  -5   1        1.70       -0.07      4.87 o 
 -11  -5   1      159.16      140.44      8.92 o 
 -10  -5   1       44.77       39.45      4.27 o 
  -9  -5   1       51.01       58.63      4.14 o 
  -8  -5   1       22.82       26.37      2.97 o 
  -7  -5   1       34.15       32.68      2.63 o 
  -6  -5   1        0.13       -0.76      1.42 o 
  -5  -5   1      359.32      383.88      5.60 o 
  -4  -5   1      462.76      431.52      6.12 o 
  -3  -5   1     1040.06     1146.32     10.98 o 
  -2  -5   1      342.86      421.74      5.83 o 
  -1  -5   1      313.47      333.20      3.87 o 
   0  -5   1       19.92       22.65      1.44 o 
   1  -5   1      541.81      546.48      5.10 o 
   2  -5   1       97.11       74.76      2.61 o 
   3  -5   1      202.07      207.12      3.15 o 
   4  -5   1      692.47      726.37      8.84 o 
   5  -5   1      847.01      819.74     12.37 o 
   6  -5   1        3.47        7.52      1.96 o 
   7  -5   1       48.56       55.64      3.70 o 
   8  -5   1      243.29      230.57      7.86 o 
   9  -5   1       79.31       71.00      4.63 o 
  10  -5   1       92.40       72.88      5.60 o 
  11  -5   1       63.09       79.13      7.77 o 
  12  -5   1       87.05       80.77      8.67 o 
 -13  -4   1       34.20       39.21      6.61 o 
 -12  -4   1       58.75       62.51      5.89 o 
 -11  -4   1       24.99       28.53      4.37 o 
 -10  -4   1      270.73      263.23      8.66 o 
  -9  -4   1       19.06       15.30      2.74 o 
  -8  -4   1       42.06       45.19      3.64 o 
  -7  -4   1       90.45       99.51      3.75 o 
  -6  -4   1      398.60      373.15      5.77 o 
  -5  -4   1       61.94       73.29      3.11 o 
  -4  -4   1     2435.24     2490.84     15.90 o 
  -3  -4   1      121.27      126.63      2.84 o 
  -2  -4   1      988.29      940.67      7.33 o 
  -1  -4   1     2480.85     2447.24     13.81 o 
   0  -4   1      649.94      631.38      5.16 o 
   1  -4   1     3290.03     3234.31     17.39 o 
   2  -4   1       13.87       10.56      0.99 o 
   3  -4   1     1174.80     1157.66      8.91 o 
   4  -4   1      408.76      401.54     10.30 o 
   5  -4   1      106.77      128.49      3.85 o 
   6  -4   1     1141.46     1174.24     16.80 o 
   7  -4   1       25.64       34.70      2.90 o 
   8  -4   1        9.61        3.79      1.90 o 
   9  -4   1       64.50       76.15      4.35 o 
  10  -4   1      157.21      173.45      7.47 o 
  11  -4   1        0.43       -2.85      2.85 o 
  12  -4   1        1.11       -1.50      4.20 o 
  13  -4   1       74.33       92.73     17.84 o 
 -13  -3   1        1.20        1.37      4.49 o 
 -12  -3   1       35.75       37.81      6.02 o 
 -11  -3   1       43.50       37.12      8.49 o 
 -10  -3   1        2.61        3.25      3.49 o 
  -9  -3   1       20.54       22.74      2.91 o 
  -8  -3   1      473.82      457.43     10.35 o 
  -7  -3   1       15.19       14.10      2.09 o 
  -6  -3   1        2.31        0.10      1.56 o 
  -5  -3   1      797.00      787.16      7.85 o 
  -4  -3   1      332.31      397.32      5.04 o 
  -3  -3   1       26.81       35.83      1.85 o 
  -2  -3   1     3642.04     3652.22     20.58 o 
  -1  -3   1      971.46      947.89      7.27 o 
   0  -3   1      484.98      433.79      3.86 o 
   1  -3   1     1690.54     1708.20      9.83 o 
   2  -3   1    36183.68    35728.33    168.06 o 
   3  -3   1       39.22       26.92      2.27 o 
   4  -3   1     3574.55     3719.76     23.79 o 
   5  -3   1      385.81      393.28      6.11 o 
   6  -3   1       76.74       78.31      3.42 o 
   7  -3   1        0.40        0.97      1.53 o 
   8  -3   1        9.58        2.69      2.65 o 
   9  -3   1      252.78      233.61      6.55 o 
  10  -3   1      162.26      159.60      5.86 o 
  11  -3   1       33.00       43.46      4.84 o 
  12  -3   1       36.50       50.80      7.12 o 
  13  -3   1        1.88        1.07      4.67 o 
 -13  -2   1        2.82        7.82      3.91 o 
 -12  -2   1        8.88        3.77      3.46 o 
 -11  -2   1        1.25        1.34      3.46 o 
 -10  -2   1        7.06        8.71      3.11 o 
  -9  -2   1       92.64       91.73      7.01 o 
  -8  -2   1        4.04        4.90      2.19 o 
  -7  -2   1       14.54       20.38      2.15 o 
  -6  -2   1      466.45      474.85      6.34 o 
  -5  -2   1      103.65      128.66      3.27 o 
  -4  -2   1      779.14      715.52      6.76 o 
  -3  -2   1       84.02       82.85      2.18 o 
  -2  -2   1     9144.94     9273.62     43.28 o 
  -1  -2   1     1579.51     1542.49      8.90 o 
   0  -2   1      259.53      205.81      2.04 o 
   1  -2   1     1021.40      964.82      6.01 o 
   2  -2   1      192.64      166.95      3.34 o 
   3  -2   1      625.14      631.87      6.48 o 
   4  -2   1     1286.81     1233.82     15.02 o 
   5  -2   1      528.03      611.16      5.71 o 
   6  -2   1      287.64      246.86      3.79 o 
   7  -2   1       29.83       23.65      2.54 o 
   8  -2   1        0.23        0.53      1.93 o 
   9  -2   1        7.38        3.64      2.16 o 
  10  -2   1      204.62      214.66      6.54 o 
  11  -2   1        0.16        1.52      2.55 o 
  12  -2   1       79.31       85.75      6.31 o 
  13  -2   1        1.04        1.15      4.41 o 
 -13  -1   1       18.48        9.54      4.00 o 
 -12  -1   1      150.27      156.69     14.00 o 
 -11  -1   1       42.49       39.63      4.99 o 
 -10  -1   1       11.49        7.37      3.44 o 
  -9  -1   1       53.16       50.89      4.64 o 
  -8  -1   1      358.50      349.67      6.24 o 
  -7  -1   1        2.24       -0.25      1.44 o 
  -6  -1   1      327.91      304.00      5.02 o 
  -5  -1   1      502.44      532.77      6.66 o 
  -4  -1   1      738.14      767.04      6.91 o 
  -3  -1   1      708.66      658.65      6.18 o 
  -2  -1   1     1487.06     1546.63      9.29 o 
  -1  -1   1      288.58      278.02      3.60 o 
   0  -1   1     3656.62     3631.89     19.10 o 
   1  -1   1      267.23      226.15      2.55 o 
   2  -1   1     1571.41     1462.93      9.71 o 
   3  -1   1     1405.39     1449.50      8.99 o 
   4  -1   1      214.77      209.55      4.60 o 
   5  -1   1       46.43       48.68      2.11 o 
   6  -1   1       44.57       43.26      2.27 o 
   7  -1   1      206.16      211.29      4.31 o 
   8  -1   1      244.51      230.70      7.39 o 
   9  -1   1       40.99       35.48      3.26 o 
  10  -1   1       25.09       32.09      3.32 o 
  11  -1   1       47.86       48.27      4.31 o 
  12  -1   1        4.40        4.39      4.09 o 
  13  -1   1        6.43        9.59      3.91 o 
 -13   0   1        3.56        3.33      3.80 o 
 -12   0   1        8.34       11.00      3.86 o 
 -11   0   1        0.12       -3.83      3.83 o 
 -10   0   1      136.85      130.75      6.57 o 
  -9   0   1       16.22        7.76      3.05 o 
  -8   0   1      151.64      160.81      5.95 o 
  -7   0   1      799.30      830.47      8.96 o 
  -6   0   1       76.33       58.27      2.72 o 
  -5   0   1      942.00     1011.56      8.75 o 
  -4   0   1     3485.93     3560.36     19.88 o 
  -3   0   1     2790.01     2870.41     18.71 o 
  -2   0   1     7375.33     7312.61     34.31 o 
  -1   0   1       26.71       25.19      1.45 o 
   0   0   1      592.20      597.70      4.71 o 
   1   0   1      512.12      513.04      3.78 o 
   2   0   1        5.23       -0.60      0.60 o 
   3   0   1      269.03      278.64      4.07 o 
   4   0   1      666.89      697.38      7.93 o 
   5   0   1      154.98      172.93      3.29 o 
   6   0   1     2701.98     2765.25     17.63 o 
   7   0   1       14.69       14.37      1.77 o 
   8   0   1      485.14      477.83      8.22 o 
   9   0   1       35.97       33.88      4.00 o 
  10   0   1      233.80      216.44      6.45 o 
  11   0   1       19.48       14.95      3.46 o 
  12   0   1       37.09       44.81      5.11 o 
  13   0   1        5.57        6.09      3.60 o 
 -13   1   1      134.42      137.18     10.44 o 
 -12   1   1      109.33      111.07     10.35 o 
 -11   1   1       58.47       42.26      6.78 o 
 -10   1   1       26.17       18.50      3.73 o 
  -9   1   1       15.26       14.55      3.32 o 
  -8   1   1      627.12      616.57      9.67 o 
  -7   1   1       16.48       14.67      2.31 o 
  -6   1   1       34.06       30.82      2.14 o 
  -5   1   1       99.58      122.08      3.99 o 
  -4   1   1     1005.49     1026.21     12.35 o 
  -3   1   1      103.20       99.86      2.16 o 
  -2   1   1     8340.64     8491.57     39.49 o 
  -1   1   1      496.92      485.03      3.58 o 
   0   1   1     4268.92     4159.15     21.67 o 
   1   1   1     3687.17     3445.59     18.29 o 
   2   1   1      659.77      607.48      7.80 o 
   3   1   1     2658.29     2782.64     16.17 o 
   4   1   1      778.89      734.45      6.46 o 
   5   1   1      388.61      418.65      5.16 o 
   6   1   1      865.87      895.40      8.58 o 
   7   1   1      598.82      606.77      9.75 o 
   8   1   1      660.48      678.32      8.37 o 
   9   1   1        2.55        4.30      2.25 o 
  10   1   1      204.54      219.42      6.50 o 
  11   1   1       24.04       25.53      3.89 o 
  12   1   1       39.05       39.35      4.78 o 
  13   1   1        0.02       -3.11      3.11 o 
 -13   2   1       22.50       11.58      5.70 o 
 -12   2   1      285.29      291.99     13.12 o 
 -11   2   1       13.65        7.47      3.49 o 
 -10   2   1       90.20       85.01      5.92 o 
  -9   2   1      261.29      252.16      6.81 o 
  -8   2   1        0.85        2.63      2.12 o 
  -7   2   1       24.23       17.29      2.97 o 
  -6   2   1      388.00      411.07      5.52 o 
  -5   2   1       71.69       67.94      2.33 o 
  -4   2   1      601.85      509.16      5.62 o 
  -3   2   1       55.93       53.17      2.04 o 
  -2   2   1      620.61      595.39      6.46 o 
  -1   2   1      694.47      733.26      4.95 o 
   0   2   1     1245.28     1265.06     15.87 o 
   1   2   1      631.99      529.22      4.48 o 
   2   2   1      746.49      649.06      5.08 o 
   3   2   1       19.79       25.40      2.50 o 
   4   2   1     5085.84     5482.00     28.21 o 
   5   2   1     1141.33     1214.43      9.69 o 
   6   2   1      976.80      955.37      9.01 o 
   7   2   1        8.69       11.97      1.79 o 
   8   2   1        0.43       -0.58      1.64 o 
   9   2   1      180.00      180.62      4.99 o 
  10   2   1        1.31        1.69      3.23 o 
  11   2   1       21.50       15.48      3.73 o 
  12   2   1      120.71      116.02      6.65 o 
  13   2   1       59.75       47.15      6.53 o 
 -12   3   1       57.29       60.75      7.89 o 
 -11   3   1      111.61      105.46      8.53 o 
 -10   3   1      146.86      164.76      7.36 o 
  -9   3   1        6.61       12.01      2.61 o 
  -8   3   1        4.39        4.83      2.31 o 
  -7   3   1      176.95      182.30      6.45 o 
  -6   3   1       56.78       49.90      3.24 o 
  -5   3   1      265.41      258.01      4.44 o 
  -4   3   1      384.87      403.62      4.33 o 
  -3   3   1      263.47      251.95      3.11 o 
  -2   3   1     1306.15     1293.10      8.33 o 
  -1   3   1     2249.83     2157.18     15.49 o 
   0   3   1        0.66       -0.49      1.51 o 
   1   3   1     4990.90     5019.92     31.47 o 
   2   3   1     2416.18     2465.30     13.47 o 
   3   3   1      366.02      387.53      4.27 o 
   4   3   1      468.54      424.88      4.93 o 
   5   3   1      475.23      514.79      5.98 o 
   6   3   1      270.96      293.78      4.94 o 
   7   3   1      339.34      348.50      5.72 o 
   8   3   1       96.03       92.58      3.69 o 
   9   3   1       18.19       15.83      2.29 o 
  10   3   1      196.38      183.72      5.93 o 
  11   3   1       48.90       42.40      4.64 o 
  12   3   1        2.20       -1.29      2.84 o 
  13   3   1       20.20       14.78      4.08 o 
 -12   4   1       30.90       32.63      6.75 o 
 -11   4   1       94.64       92.17     14.24 o 
 -10   4   1      145.32      142.01      9.04 o 
  -9   4   1        1.15       -1.60      4.21 o 
  -8   4   1      542.46      536.49      9.34 o 
  -7   4   1      381.61      400.25      7.62 o 
  -6   4   1      165.86      152.80      5.51 o 
  -5   4   1      235.41      229.14      4.99 o 
  -4   4   1      710.33      657.58      7.75 o 
  -3   4   1       37.43       27.22      1.40 o 
  -2   4   1      307.46      311.89      3.35 o 
  -1   4   1       38.38       44.57      2.12 o 
   0   4   1      111.98      103.72      3.36 o 
   1   4   1      457.30      448.17      4.95 o 
   2   4   1     9039.03     8955.25     47.82 o 
   3   4   1     1600.05     1565.27     14.51 o 
   4   4   1     2203.52     2354.13     16.32 o 
   5   4   1      179.78      176.39      3.72 o 
   6   4   1      321.77      311.42      5.21 o 
   7   4   1      301.87      343.82      5.89 o 
   8   4   1        0.14       -1.66      1.82 o 
   9   4   1        0.13       -0.21      1.88 o 
  10   4   1       51.05       54.82      4.73 o 
  11   4   1       53.97       43.12      4.64 o 
  12   4   1       17.04       10.51      3.60 o 
  13   4   1       18.58       19.17      7.57 o 
 -12   5   1       19.84       16.17      6.13 o 
 -11   5   1       29.67       30.97      6.12 o 
 -10   5   1      161.14      161.86      9.90 o 
  -9   5   1      377.08      362.65      8.60 o 
  -8   5   1        1.69       -0.70      2.66 o 
  -7   5   1      171.25      175.28      6.78 o 
  -6   5   1      277.64      281.50      6.05 o 
  -5   5   1      845.04      852.79     12.90 o 
  -4   5   1      151.05      182.59      5.94 o 
  -3   5   1      301.34      245.36      3.36 o 
  -2   5   1     3826.52     4083.16     25.13 o 
  -1   5   1     1387.00     1348.28     10.79 o 
   0   5   1     1850.64     1851.35     10.87 o 
   1   5   1      956.98      913.58      8.07 o 
   2   5   1     3934.89     3966.78     24.24 o 
   3   5   1      786.01      788.51      6.67 o 
   4   5   1       40.87       35.99      2.02 o 
   5   5   1       24.71       20.07      2.15 o 
   6   5   1      489.53      485.10      6.60 o 
   7   5   1      300.36      284.18      5.48 o 
   8   5   1       46.88       48.56      3.18 o 
   9   5   1        1.56        0.85      2.08 o 
  10   5   1      126.65      140.28      5.48 o 
  11   5   1        3.52        4.12      3.19 o 
  12   5   1       15.80       17.97      4.71 o 
  13   5   1        2.77        1.80      5.77 o 
 -12   6   1       16.18       18.17      5.99 o 
 -11   6   1       12.97       28.16      6.31 o 
 -10   6   1       17.49        9.60      4.57 o 
  -9   6   1       62.09       63.48      5.59 o 
  -8   6   1       81.77       84.24      5.59 o 
  -7   6   1      194.01      192.13      7.41 o 
  -6   6   1       25.39       26.07      3.37 o 
  -5   6   1        5.19        3.61      2.24 o 
  -4   6   1      165.44      177.32      9.34 o 
  -3   6   1       23.18       21.83      2.33 o 
  -2   6   1        1.43        1.90      1.21 o 
  -1   6   1     1078.80     1079.61      9.85 o 
   0   6   1      175.46      165.28      2.57 o 
   1   6   1      115.64      109.21      2.89 o 
   2   6   1       79.71       83.41      2.91 o 
   3   6   1      574.90      540.11      9.94 o 
   4   6   1     1070.59     1080.27     11.17 o 
   5   6   1      240.92      226.47      4.24 o 
   6   6   1      100.33      111.39      4.36 o 
   7   6   1       28.94       27.01      2.43 o 
   8   6   1       46.87       45.95      3.11 o 
   9   6   1      509.26      532.50      9.39 o 
  10   6   1        0.20        1.26      4.21 o 
  11   6   1        9.79        9.96      6.32 o 
  12   6   1       46.34       45.80      6.37 o 
  13   6   1       52.46       43.97     10.45 o 
 -11   7   1       60.34       68.11      8.47 o 
 -10   7   1        4.77        3.59      4.00 o 
  -9   7   1      355.35      330.51     10.37 o 
  -8   7   1        9.70       12.20      3.49 o 
  -7   7   1      203.90      218.54     10.73 o 
  -6   7   1       95.26       92.89      5.52 o 
  -5   7   1       37.06       53.40      6.70 o 
  -4   7   1      111.88      133.95      5.52 o 
  -3   7   1     2747.48     2773.26     47.11 o 
  -2   7   1        9.81        5.93      1.51 o 
  -1   7   1       10.70       12.61      1.70 o 
   0   7   1      439.24      450.01      4.58 o 
   1   7   1      328.56      292.52      4.94 o 
   2   7   1        7.91        4.14      1.35 o 
   3   7   1      499.68      510.14      7.17 o 
   4   7   1      125.92      125.32      4.09 o 
   5   7   1        9.82       12.04      2.03 o 
   6   7   1        3.03        6.77      2.71 o 
   7   7   1      419.64      411.66      7.86 o 
   8   7   1      195.27      216.89      6.17 o 
   9   7   1      654.27      643.39     12.62 o 
  10   7   1      125.21      119.47      6.38 o 
  11   7   1        9.06        9.81      3.53 o 
  12   7   1       12.20        7.04      5.59 o 
  13   7   1       27.83       23.07      8.29 o 
 -11   8   1       98.18      114.41     10.44 o 
 -10   8   1      129.35      125.25     10.32 o 
  -9   8   1        1.19       -1.67      3.08 o 
  -8   8   1        6.18        1.80      3.23 o 
  -7   8   1      144.34      136.75      9.72 o 
  -6   8   1      266.37      283.46      8.58 o 
  -5   8   1        4.37        0.06      2.49 o 
  -4   8   1       43.81       46.64      4.08 o 
  -3   8   1      446.05      422.40      8.71 o 
  -2   8   1       72.26       71.40      3.75 o 
  -1   8   1     1174.94     1178.85     11.42 o 
   0   8   1      195.86      216.92      7.89 o 
   1   8   1     1442.60     1405.22     12.32 o 
   2   8   1       17.79       17.69      1.99 o 
   3   8   1     1047.04     1063.15     11.42 o 
   4   8   1       10.70       16.50      2.15 o 
   5   8   1      476.97      493.67     13.37 o 
   6   8   1        1.10        1.94      1.89 o 
   7   8   1        1.53        3.27      2.19 o 
   8   8   1       40.70       43.13      3.58 o 
   9   8   1      130.48      143.14      8.74 o 
  10   8   1        1.92        1.80      2.95 o 
  11   8   1       52.65       46.65      5.13 o 
  12   8   1        2.89        4.36      3.38 o 
 -10   9   1       39.10       42.87      8.24 o 
  -9   9   1        0.09       -0.08      3.42 o 
  -8   9   1        0.24       -1.87      3.16 o 
  -7   9   1       41.07       36.83      4.73 o 
  -6   9   1       63.39       57.17      5.02 o 
  -5   9   1       17.37       20.51      3.32 o 
  -4   9   1       79.55       77.62      5.55 o 
  -3   9   1      114.73      108.50      6.28 o 
  -2   9   1      130.77      132.27      6.98 o 
  -1   9   1       43.49       49.52      6.76 o 
   0   9   1      340.42      359.60      8.04 o 
   1   9   1      109.66      112.18      6.90 o 
   2   9   1      136.98      134.31      4.89 o 
   3   9   1       91.87       71.09      3.44 o 
   4   9   1       25.49       30.66      2.86 o 
   5   9   1        2.06        4.51      3.12 o 
   6   9   1      134.48      132.93      5.08 o 
   7   9   1      481.01      518.12      9.43 o 
   8   9   1       14.27       15.91      2.79 o 
   9   9   1       61.69       57.78      5.11 o 
  10   9   1      117.75      119.14      6.69 o 
  11   9   1       11.83       12.39      3.81 o 
  12   9   1       67.17       58.50      7.49 o 
 -10  10   1        1.40       -2.76      6.31 o 
  -9  10   1        3.35        8.43      3.88 o 
  -8  10   1        0.97        0.16      3.21 o 
  -7  10   1        3.11        3.36      3.26 o 
  -6  10   1        8.53        5.18      2.98 o 
  -5  10   1        9.07       25.58      4.85 o 
  -4  10   1        0.30        4.95      4.14 o 
  -3  10   1       22.38       25.04      4.57 o 
  -2  10   1        7.21        3.41      3.28 o 
  -1  10   1       71.42       71.50      4.90 o 
   0  10   1       18.86       22.45      3.13 o 
   1  10   1      114.29      132.87      8.10 o 
   2  10   1        7.48        1.75      2.14 o 
   3  10   1       98.49      110.85      5.65 o 
   4  10   1      249.80      244.12      6.35 o 
   5  10   1      289.09      308.63      8.22 o 
   6  10   1      305.23      294.27      7.15 o 
   7  10   1       20.13       21.62      2.90 o 
   8  10   1        0.52        1.26      2.34 o 
   9  10   1        4.88        4.37      3.05 o 
  10  10   1       69.36       73.02      5.89 o 
  11  10   1        1.48       -2.35      2.98 o 
  -9  11   1       22.98       15.86      8.65 o 
  -8  11   1        0.01       -2.37      4.40 o 
  -7  11   1       33.28       38.36      6.47 o 
  -6  11   1        5.26        8.29      4.31 o 
  -5  11   1        1.57        0.92      3.38 o 
  -4  11   1        3.17        2.44      4.33 o 
  -3  11   1      131.16      124.57      7.95 o 
  -2  11   1      169.96      155.18     17.84 o 
  -1  11   1       53.65       60.91      6.15 o 
   0  11   1      497.67      507.49     10.67 o 
   1  11   1      373.03      362.01      9.12 o 
   2  11   1       79.51       86.21      5.40 o 
   3  11   1      831.75      773.54     13.32 o 
   4  11   1      144.13      152.26      8.62 o 
   5  11   1      131.15      122.29      7.88 o 
   6  11   1      178.24      175.07      5.90 o 
   7  11   1       42.25       51.39      4.08 o 
   8  11   1        2.89       -0.96      3.46 o 
   9  11   1       18.84       17.99      3.81 o 
  10  11   1       13.57       13.86      4.00 o 
  11  11   1       39.82       34.40      5.13 o 
  -8  12   1        5.63        0.50      5.95 o 
  -7  12   1       15.80       10.76      4.66 o 
  -6  12   1       26.16       42.72     10.27 o 
  -5  12   1      186.28      187.27     10.26 o 
  -4  12   1       35.94       20.28      4.85 o 
  -3  12   1       68.07       73.98     11.71 o 
  -2  12   1       24.62       29.72      5.22 o 
  -1  12   1      141.43      164.03     16.40 o 
   0  12   1      375.43      402.35     10.13 o 
   1  12   1        0.52       -0.73      2.63 o 
   2  12   1      615.48      608.97     12.20 o 
   3  12   1        1.00       -2.12      3.73 o 
   4  12   1       33.58       37.24      4.21 o 
   5  12   1      205.06      185.52      7.41 o 
   6  12   1       37.99       42.17      4.58 o 
   7  12   1        9.95       12.46      3.26 o 
   8  12   1       13.98       18.91      3.81 o 
   9  12   1        1.40        7.64      3.46 o 
  10  12   1        0.63       -1.99      3.70 o 
  -7  13   1       51.12       55.48      7.89 o 
  -6  13   1      139.82      131.43     16.22 o 
  -5  13   1       32.13       22.64     12.25 o 
  -4  13   1        0.25       -0.43      4.15 o 
  -3  13   1       52.24       41.76      6.10 o 
  -2  13   1       39.57       26.56      5.33 o 
  -1  13   1       18.68        8.82      6.31 o 
   0  13   1       64.08       66.84      6.72 o 
   1  13   1        8.85        6.30      3.02 o 
   2  13   1       14.54       13.01      3.02 o 
   3  13   1       46.86       39.04      9.88 o 
   4  13   1        1.72        3.35      4.65 o 
   5  13   1       29.61       33.00      4.36 o 
   6  13   1        9.11        9.94      4.21 o 
   7  13   1       46.96       50.99      5.18 o 
   8  13   1       10.80       11.98      5.59 o 
   9  13   1        1.81       -3.29      6.49 o 
  -6  14   1       20.35        8.18      5.44 o 
  -5  14   1        9.44        8.91      5.11 o 
  -4  14   1        0.33       -1.25      4.15 o 
  -3  14   1      185.42      205.19     10.95 o 
  -2  14   1        1.05       -3.60      3.60 o 
  -1  14   1       86.50       70.60      7.85 o 
   0  14   1       30.16       28.68     18.74 o 
   1  14   1        8.92        8.29      4.08 o 
   2  14   1       13.64       15.37      3.79 o 
   3  14   1       47.69       45.15      6.90 o 
   4  14   1        2.34        2.99      3.03 o 
   5  14   1       11.96        3.70      3.19 o 
   6  14   1       12.19        6.41      3.23 o 
   7  14   1       29.71       41.95      6.36 o 
   8  14   1       18.09       13.16      5.10 o 
  -4  15   1       88.14       90.16      9.08 o 
  -3  15   1       10.72       15.85      5.59 o 
  -2  15   1       77.02       80.44      8.11 o 
  -1  15   1       14.60       13.23      5.22 o 
   0  15   1        7.34        3.95      6.31 o 
   1  15   1       44.28       43.55      6.57 o 
   2  15   1       42.40       45.30      5.72 o 
   3  15   1        0.25       -0.22      2.75 o 
   4  15   1       95.82      101.84      7.27 o 
   5  15   1       57.13       48.69      5.48 o 
   6  15   1       93.39      107.53      7.13 o 
   7  15   1        4.13       -1.89      4.51 o 
  -2  16   1       22.80       31.33      8.11 o 
  -1  16   1        0.48       -3.95      4.24 o 
   0  16   1        4.64       10.47      5.33 o 
   1  16   1       17.43       29.39      9.91 o 
   2  16   1        4.55        0.67      4.41 o 
   3  16   1        9.69        9.14      4.00 o 
   4  16   1       13.63       17.41      4.23 o 
   5  16   1        0.03        1.90      3.42 o 
  -3 -16   2       24.99       12.07      5.22 o 
  -2 -16   2       82.89       93.15      9.73 o 
  -1 -16   2        0.07        0.24      4.50 o 
   0 -16   2        8.62       11.08      5.44 o 
   1 -16   2        0.30        0.80      4.59 o 
   2 -16   2       14.63        6.85      7.57 o 
  -5 -15   2       37.26       38.47      6.75 o 
  -4 -15   2        7.18        8.93      4.82 o 
  -3 -15   2       36.34       38.90      6.36 o 
  -2 -15   2       86.45       93.03      6.44 o 
  -1 -15   2        5.26        6.96      3.65 o 
   0 -15   2       34.27       33.31      6.05 o 
   1 -15   2        9.33        1.97      4.31 o 
   2 -15   2        2.37        2.08      4.45 o 
   3 -15   2        8.96        8.83      4.87 o 
   4 -15   2        5.26       16.28      5.73 o 
  -7 -14   2       16.60       10.35      5.18 o 
  -6 -14   2        8.92        5.41      8.65 o 
  -5 -14   2        2.30       -3.31      3.43 o 
  -4 -14   2       51.44       65.44      7.38 o 
  -3 -14   2      184.45      187.50     15.87 o 
  -2 -14   2       11.80        8.86      3.46 o 
  -1 -14   2        8.80        5.72      4.07 o 
   0 -14   2       31.95       31.56      7.03 o 
   1 -14   2       40.84       50.53      7.75 o 
   2 -14   2        2.13       -3.00      3.54 o 
   3 -14   2      101.39       99.01      8.62 o 
   4 -14   2      153.25      160.26     10.19 o 
   5 -14   2       57.33       46.39      7.23 o 
   6 -14   2       11.56        2.05      4.59 o 
  -8 -13   2       37.10       42.02      6.50 o 
  -7 -13   2       53.45       45.68      6.50 o 
  -6 -13   2        2.06        1.17      3.94 o 
  -5 -13   2        0.27        1.11      5.05 o 
  -4 -13   2      174.86      169.10      9.42 o 
  -3 -13   2        0.05       -1.07      3.32 o 
  -2 -13   2       15.82       14.35      3.45 o 
  -1 -13   2        4.27       -0.04      3.24 o 
   0 -13   2       47.25       43.07      5.93 o 
   1 -13   2       71.31       69.82      6.82 o 
   2 -13   2       64.81       66.20     11.71 o 
   3 -13   2       86.46       99.19      7.89 o 
   4 -13   2       75.54       74.30      7.44 o 
   5 -13   2        9.49       18.80      5.48 o 
   6 -13   2        5.18        5.12      4.57 o 
   7 -13   2       10.88        6.26      5.18 o 
  -9 -12   2        3.09       -1.02      3.23 o 
  -8 -12   2       15.65       12.96      3.81 o 
  -7 -12   2       35.74       39.66      4.78 o 
  -6 -12   2       10.96        9.01      4.08 o 
  -5 -12   2      208.24      200.09      9.67 o 
  -4 -12   2       28.60       21.37      4.57 o 
  -3 -12   2        1.35        2.76      2.71 o 
  -2 -12   2       19.00       16.95      3.39 o 
  -1 -12   2       49.18       43.61      4.44 o 
   0 -12   2       14.19       11.54      3.19 o 
   1 -12   2      182.41      185.43      9.02 o 
   2 -12   2       20.46       13.99      4.24 o 
   3 -12   2        0.45        3.31      3.69 o 
   4 -12   2        0.03       -3.31      3.31 o 
   5 -12   2       39.81       31.35      5.61 o 
   6 -12   2       39.56       33.85      6.49 o 
   7 -12   2      150.75      131.07      9.53 o 
   8 -12   2        2.91        0.76      4.50 o 
 -10 -11   2        0.55       -0.71      3.39 o 
  -9 -11   2       52.47       62.79      6.09 o 
  -8 -11   2        0.12       -1.05      2.91 o 
  -7 -11   2       33.50       27.79      6.70 o 
  -6 -11   2      229.36      235.19      8.24 o 
  -5 -11   2        5.66        8.05      3.34 o 
  -4 -11   2       10.01        8.52      2.77 o 
  -3 -11   2      148.49      143.04      8.93 o 
  -2 -11   2      131.65      142.60      6.32 o 
  -1 -11   2      401.76      408.44      9.62 o 
   0 -11   2        0.26       -1.97      2.14 o 
   1 -11   2       13.60       12.73      3.05 o 
   2 -11   2      128.04      126.48      7.75 o 
   3 -11   2       49.80       36.22      5.22 o 
   4 -11   2        2.43        5.43      3.64 o 
   5 -11   2      142.87      161.95      9.13 o 
   6 -11   2       40.07       36.52      5.63 o 
   7 -11   2      118.70      114.81      9.01 o 
   8 -11   2        0.10       -2.25      7.57 o 
   9 -11   2       67.74       61.98      9.37 o 
 -10 -10   2       11.64       16.99      4.36 o 
  -9 -10   2      122.83      130.58      7.13 o 
  -8 -10   2       19.34       16.60      4.58 o 
  -7 -10   2       20.33       14.85      3.72 o 
  -6 -10   2        9.17        4.51      2.62 o 
  -5 -10   2       61.97       49.02      4.55 o 
  -4 -10   2       44.38       35.64      3.24 o 
  -3 -10   2      482.95      525.64      8.88 o 
  -2 -10   2      139.30      135.76      5.65 o 
  -1 -10   2       32.24       40.20      4.54 o 
   0 -10   2      572.61      572.06     12.08 o 
   1 -10   2      623.92      613.74     11.31 o 
   2 -10   2     1038.10     1005.53     19.09 o 
   3 -10   2      811.17      796.61     17.19 o 
   4 -10   2      178.33      180.09      8.91 o 
   5 -10   2       97.89      102.61      7.26 o 
   6 -10   2      114.85      112.63      7.95 o 
   7 -10   2        8.74       16.99      3.73 o 
   8 -10   2        0.45       -0.86      3.18 o 
   9 -10   2       37.45       45.09      5.53 o 
  10 -10   2        0.60        1.52      3.79 o 
 -11  -9   2        6.31       14.05      4.36 o 
 -10  -9   2        4.07        1.63      3.27 o 
  -9  -9   2       12.93       12.41      3.86 o 
  -8  -9   2       98.90       86.86      5.74 o 
  -7  -9   2       39.56       44.34      4.64 o 
  -6  -9   2       47.06       45.08      5.18 o 
  -5  -9   2      122.85      131.98      6.30 o 
  -4  -9   2        7.53       14.87      2.42 o 
  -3  -9   2      172.49      154.27      4.97 o 
  -2  -9   2       18.17       20.59      3.12 o 
  -1  -9   2      513.24      485.46      7.70 o 
   0  -9   2        7.12        8.08      2.27 o 
   1  -9   2     1045.97     1024.61     13.82 o 
   2  -9   2      726.12      733.79     12.14 o 
   3  -9   2       36.86       55.33     18.38 o 
   4  -9   2       98.23       82.57      4.89 o 
   5  -9   2       68.98       67.64      4.90 o 
   6  -9   2        3.04       -2.27      2.27 o 
   7  -9   2      232.06      221.07      8.24 o 
   8  -9   2        1.10        0.72      3.16 o 
   9  -9   2      119.43      137.56      7.42 o 
  10  -9   2        1.20        0.50      3.71 o 
  11  -9   2       17.92       17.54      4.16 o 
 -11  -8   2       13.15       15.70      4.15 o 
 -10  -8   2       12.31        8.00      3.53 o 
  -9  -8   2      156.57      151.42      7.42 o 
  -8  -8   2        6.27        7.52      3.16 o 
  -7  -8   2       90.43       85.21      5.57 o 
  -6  -8   2       46.35       57.60      6.44 o 
  -5  -8   2       49.34       51.50      4.27 o 
  -4  -8   2      112.64      120.69      5.08 o 
  -3  -8   2      228.48      228.69      6.24 o 
  -2  -8   2       17.72       19.07      2.23 o 
  -1  -8   2      129.31      137.44      6.19 o 
   0  -8   2      128.59      150.08      4.18 o 
   1  -8   2      132.59      155.93      5.93 o 
   2  -8   2      107.59      105.54      3.74 o 
   3  -8   2        6.98        1.07      2.89 o 
   4  -8   2        4.47        7.74      2.60 o 
   5  -8   2        1.50       -0.10      2.36 o 
   6  -8   2      375.31      359.33      9.38 o 
   7  -8   2      172.12      158.73      6.86 o 
   8  -8   2      108.21      113.62      6.78 o 
   9  -8   2       50.77       45.85      5.42 o 
  10  -8   2        3.88        6.21      3.66 o 
  11  -8   2        2.67        6.39      4.15 o 
 -12  -7   2       45.57       61.99     11.53 o 
 -11  -7   2       88.79       88.08      6.59 o 
 -10  -7   2       18.46       16.73      3.86 o 
  -9  -7   2        5.89        5.89      2.91 o 
  -8  -7   2      302.45      292.31     10.79 o 
  -7  -7   2       46.16       42.96      4.36 o 
  -6  -7   2        4.24        2.16      2.29 o 
  -5  -7   2     1230.22     1320.15     19.30 o 
  -4  -7   2       60.62       52.99      3.26 o 
  -3  -7   2     1368.76     1462.00     14.65 o 
  -2  -7   2     2391.17     2362.47     15.69 o 
  -1  -7   2      756.09      781.43      7.39 o 
   0  -7   2       31.19       34.20      3.38 o 
   1  -7   2     2213.90     2280.43     14.83 o 
   2  -7   2      106.85       96.48      2.75 o 
   3  -7   2      209.26      196.57      3.66 o 
   4  -7   2        6.54       13.21      2.92 o 
   5  -7   2      433.33      435.82      9.35 o 
   6  -7   2        3.77        1.10      2.42 o 
   7  -7   2        4.87        3.89      2.82 o 
   8  -7   2        8.80        7.62      3.11 o 
   9  -7   2       15.08        6.69      3.28 o 
  10  -7   2       42.83       44.12      4.49 o 
  11  -7   2      151.13      159.78      8.10 o 
  12  -7   2       14.01       21.41      4.77 o 
 -12  -6   2        2.14        4.90      4.67 o 
 -11  -6   2        3.16       -3.57      3.57 o 
 -10  -6   2       44.56       39.23      6.87 o 
  -9  -6   2       12.99        9.73      3.33 o 
  -8  -6   2       10.22       10.61      3.11 o 
  -7  -6   2      612.80      578.34      9.62 o 
  -6  -6   2      360.98      358.51      7.86 o 
  -5  -6   2       27.35       39.68      2.88 o 
  -4  -6   2      165.93      146.26      3.66 o 
  -3  -6   2       87.23       67.46      4.73 o 
  -2  -6   2       71.95      100.15      3.21 o 
  -1  -6   2       12.22       16.25      1.43 o 
   0  -6   2      504.67      534.73      5.65 o 
   1  -6   2      459.58      471.62      5.32 o 
   2  -6   2      753.22      779.69      7.13 o 
   3  -6   2     1124.26     1088.10      8.85 o 
   4  -6   2     1277.37     1260.03     13.73 o 
   5  -6   2      657.12      663.45      8.58 o 
   6  -6   2       57.41       47.73      4.02 o 
   7  -6   2      312.48      303.38      8.60 o 
   8  -6   2        8.65        7.57      2.90 o 
   9  -6   2       99.57      104.10      7.63 o 
  10  -6   2       33.56       34.45      4.66 o 
  11  -6   2        0.35       -1.18      3.08 o 
  12  -6   2       25.98       32.09      5.17 o 
 -12  -5   2       11.54       21.21      5.48 o 
 -11  -5   2        4.74        0.55      3.90 o 
 -10  -5   2       37.98       37.11      4.01 o 
  -9  -5   2        0.48        2.08      2.32 o 
  -8  -5   2        0.33        0.62      2.06 o 
  -7  -5   2      682.83      675.45     20.90 o 
  -6  -5   2      259.89      308.74     11.76 o 
  -5  -5   2      139.42      131.97      3.61 o 
  -4  -5   2      506.53      603.86      6.85 o 
  -3  -5   2        0.36        4.24      1.21 o 
  -2  -5   2      812.35      831.96      7.41 o 
  -1  -5   2      494.33      487.24      5.17 o 
   0  -5   2      530.21      535.77      5.41 o 
   1  -5   2       71.23       92.95      2.39 o 
   2  -5   2      326.90      296.07      3.97 o 
   3  -5   2      139.30      144.07      3.12 o 
   4  -5   2      150.82      143.25      2.82 o 
   5  -5   2       19.55       26.88      2.31 o 
   6  -5   2       60.89       54.40      3.26 o 
   7  -5   2      162.05      167.26      5.19 o 
   8  -5   2      622.58      625.11     21.80 o 
   9  -5   2       11.75        6.80      3.07 o 
  10  -5   2       35.07       42.50      7.55 o 
  11  -5   2       81.54       76.97      6.07 o 
  12  -5   2        0.70       -3.29      3.38 o 
  13  -5   2       27.04       26.50      6.61 o 
 -12  -4   2        5.71        8.14      4.20 o 
 -11  -4   2       20.89       20.60      4.02 o 
 -10  -4   2       80.87       86.40      5.89 o 
  -9  -4   2      187.32      179.40      6.17 o 
  -8  -4   2       44.49       39.65      3.60 o 
  -7  -4   2       15.30       13.94      2.51 o 
  -6  -4   2      146.28      135.06      3.88 o 
  -5  -4   2      862.03      897.89      8.86 o 
  -4  -4   2      585.59      540.31      6.23 o 
  -3  -4   2       74.39       59.11      2.25 o 
  -2  -4   2      151.92      147.89      3.02 o 
  -1  -4   2     1221.43     1320.33      9.25 o 
   0  -4   2      230.83      195.79      3.07 o 
   1  -4   2     2433.33     2536.20     14.50 o 
   2  -4   2       85.72      101.82      2.34 o 
   3  -4   2      735.46      702.02      6.17 o 
   4  -4   2     3585.72     3745.43     20.78 o 
   5  -4   2     1612.30     1702.96     14.57 o 
   6  -4   2       53.77       72.99      3.52 o 
   7  -4   2       68.22       72.65      3.75 o 
   8  -4   2       68.66       57.84      3.48 o 
   9  -4   2      420.01      394.57      8.34 o 
  10  -4   2      123.39      110.11      6.92 o 
  11  -4   2        0.09       -2.80      2.80 o 
  12  -4   2       78.44       88.13      6.76 o 
  13  -4   2        4.67       -1.08      5.77 o 
 -12  -3   2      133.44      136.61     10.53 o 
 -11  -3   2       11.32       16.79      3.94 o 
 -10  -3   2       73.27       77.47      5.68 o 
  -9  -3   2       45.07       43.71      3.80 o 
  -8  -3   2      280.58      278.47      7.00 o 
  -7  -3   2      113.96      114.27      4.68 o 
  -6  -3   2      104.48       94.05      3.42 o 
  -5  -3   2       14.39        4.95      1.29 o 
  -4  -3   2        5.49        2.17      1.19 o 
  -3  -3   2       39.17       46.84      2.03 o 
  -2  -3   2     4964.90     4964.44     29.08 o 
  -1  -3   2     1899.08     1847.07     10.28 o 
   0  -3   2     1603.98     1652.75     10.07 o 
   1  -3   2     4781.84     4905.72     24.33 o 
   2  -3   2     7198.12     7150.70     34.45 o 
   3  -3   2       34.01       38.17      2.27 o 
   4  -3   2      601.45      548.37      6.22 o 
   5  -3   2     1352.85     1324.14     13.44 o 
   6  -3   2      408.82      433.62      6.96 o 
   7  -3   2       73.72       74.94      3.81 o 
   8  -3   2       72.71       71.04      4.07 o 
   9  -3   2      199.77      200.01      6.10 o 
  10  -3   2      265.51      258.36      8.12 o 
  11  -3   2       12.63       14.63      3.07 o 
  12  -3   2        7.60        8.49      3.86 o 
  13  -3   2        2.70       -2.52      6.13 o 
 -12  -2   2       40.09       39.18      5.19 o 
 -11  -2   2       53.63       63.17      5.55 o 
 -10  -2   2      506.50      522.59     13.33 o 
  -9  -2   2        7.03        8.59      3.07 o 
  -8  -2   2      236.30      240.05      6.44 o 
  -7  -2   2      424.20      429.37      8.69 o 
  -6  -2   2     1640.82     1639.47     13.14 o 
  -5  -2   2       56.82       74.09      2.69 o 
  -4  -2   2      208.33      189.00      3.50 o 
  -3  -2   2      121.20      115.69      2.51 o 
  -2  -2   2       94.32      103.24      2.20 o 
  -1  -2   2     3936.82     3769.76     19.23 o 
   0  -2   2       91.77      100.12      1.76 o 
   1  -2   2      157.96      175.95      2.54 o 
   2  -2   2    16253.46    16064.34    103.35 o 
   3  -2   2     2463.67     2387.38     21.37 o 
   4  -2   2       37.02       30.87      1.64 o 
   5  -2   2      100.67      114.69      3.09 o 
   6  -2   2      727.75      648.77      6.58 o 
   7  -2   2     1239.10     1252.31     16.86 o 
   8  -2   2       69.78       75.99      4.00 o 
   9  -2   2        1.83        6.11      2.45 o 
  10  -2   2      215.39      214.27      6.51 o 
  11  -2   2       24.65       27.91      3.46 o 
  12  -2   2       87.42       95.40      5.44 o 
  13  -2   2        5.83       11.17      6.85 o 
 -13  -1   2        3.09       12.25      7.57 o 
 -12  -1   2        9.28       -0.93      3.32 o 
 -11  -1   2      109.48      119.45      6.90 o 
 -10  -1   2      137.22      134.02      6.93 o 
  -9  -1   2      253.21      262.81      8.38 o 
  -8  -1   2      320.99      333.13      7.29 o 
  -7  -1   2       39.68       48.52      3.46 o 
  -6  -1   2      120.13      117.62      3.42 o 
  -5  -1   2        0.75        1.38      1.16 o 
  -4  -1   2      215.29      207.36      3.62 o 
  -3  -1   2      168.56      181.79      2.94 o 
  -2  -1   2     4190.47     4246.33     24.86 o 
  -1  -1   2     4387.06     4182.28     23.61 o 
   0  -1   2      596.70      565.02      4.17 o 
   1  -1   2    11765.76    11165.82     94.80 o 
   2  -1   2     8155.44     8264.76     67.44 o 
   3  -1   2     3342.14     3350.99     17.75 o 
   4  -1   2     6122.65     6580.65     36.17 o 
   5  -1   2       74.30       79.60      2.40 o 
   6  -1   2       97.33      109.80      2.91 o 
   7  -1   2      360.79      364.12      5.41 o 
   8  -1   2     1018.49      970.62     11.92 o 
   9  -1   2      326.25      335.36      9.04 o 
  10  -1   2      153.18      145.32      5.49 o 
  11  -1   2        3.66        6.67      2.69 o 
  12  -1   2       15.91       16.39      3.32 o 
  13  -1   2        6.92       16.00      5.08 o 
  14  -1   2      120.32      123.65     12.98 o 
 -12   0   2        0.55       -3.37      3.37 o 
 -11   0   2      285.10      253.54      9.49 o 
 -10   0   2       21.44       24.34      5.99 o 
  -9   0   2       91.57      109.52      8.91 o 
  -8   0   2       69.18       69.34      5.18 o 
  -7   0   2      351.89      366.09      6.03 o 
  -6   0   2      320.32      355.97      5.51 o 
  -5   0   2        0.36       -1.00      1.06 o 
  -4   0   2     3488.31     3351.31     17.46 o 
  -3   0   2        5.31        8.15      1.08 o 
  -2   0   2     3302.02     3248.97     17.13 o 
  -1   0   2      246.76      250.02      3.55 o 
   0   0   2      732.39      647.44      5.17 o 
   1   0   2      135.82      118.59      2.01 o 
   2   0   2      800.44      708.57      4.99 o 
   3   0   2       20.81       28.20      2.46 o 
   4   0   2     4000.56     4119.14     21.88 o 
   5   0   2     2341.95     2405.21     15.05 o 
   6   0   2      263.82      227.17      4.13 o 
   7   0   2       50.72       61.90      2.79 o 
   8   0   2      810.84      826.14     10.87 o 
   9   0   2        0.01        2.63      2.10 o 
  10   0   2        5.75        4.76      2.83 o 
  11   0   2       10.37        6.79      2.75 o 
  12   0   2       97.74      104.78     10.76 o 
  13   0   2       25.16       30.62      5.73 o 
  14   0   2        2.01        0.40      4.31 o 
 -12   1   2      259.77      248.97     12.08 o 
 -11   1   2      107.74      106.34      7.64 o 
 -10   1   2      199.96      196.93      8.07 o 
  -9   1   2       83.18       71.91      6.24 o 
  -8   1   2      142.42      135.95      6.19 o 
  -7   1   2      102.38       89.67      4.00 o 
  -6   1   2     2213.10     2160.74     15.51 o 
  -5   1   2      302.87      310.07      4.73 o 
  -4   1   2      711.42      724.21      6.75 o 
  -3   1   2     1679.88     1623.27     10.67 o 
  -2   1   2     2586.09     2612.89     18.36 o 
  -1   1   2     5262.65     5225.63     25.21 o 
   0   1   2       29.68       24.22      1.10 o 
   1   1   2     4914.54     4569.20     38.60 o 
   2   1   2     8361.86     8458.37     43.88 o 
   3   1   2     3510.54     3408.69     17.87 o 
   4   1   2     9588.02     9656.17     48.95 o 
   5   1   2     1070.11     1045.32      8.63 o 
   6   1   2     1420.10     1445.91     11.30 o 
   7   1   2       52.83       61.79      2.80 o 
   8   1   2       60.31       60.71      3.13 o 
   9   1   2       61.73       59.41      3.90 o 
  10   1   2       49.87       42.37      3.65 o 
  11   1   2        7.25        7.85      2.65 o 
  12   1   2        0.14       -2.69      2.69 o 
  13   1   2       27.31       22.67      8.65 o 
  14   1   2       12.23       30.34      9.55 o 
 -12   2   2      149.25      166.69     25.59 o 
 -11   2   2       83.18       82.35      6.28 o 
 -10   2   2        4.10       10.39      3.39 o 
  -9   2   2       10.88        4.56      2.90 o 
  -8   2   2        0.06        0.53      2.43 o 
  -7   2   2      197.44      202.20      5.55 o 
  -6   2   2      591.51      641.70      7.33 o 
  -5   2   2       43.31       39.37      3.38 o 
  -4   2   2      472.09      470.66      5.29 o 
  -3   2   2        6.15        5.55      1.01 o 
  -2   2   2     4895.76     4758.55     26.62 o 
  -1   2   2     7129.74     7135.24     33.72 o 
   0   2   2     5676.92     5690.37     27.03 o 
   1   2   2      587.46      565.98      4.25 o 
   2   2   2     8552.55     8840.23     40.90 o 
   3   2   2     7681.21     7805.65     37.25 o 
   4   2   2       74.71       79.13      2.38 o 
   5   2   2      347.02      372.24      4.92 o 
   6   2   2     2711.56     2665.54     17.36 o 
   7   2   2      312.71      349.28      5.63 o 
   8   2   2      358.62      403.77      6.47 o 
   9   2   2       47.28       34.60      2.82 o 
  10   2   2        6.40        4.57      2.34 o 
  11   2   2       16.84       11.93      3.01 o 
  12   2   2      204.72      224.77      8.66 o 
  13   2   2        7.92       10.71      4.57 o 
  14   2   2       35.61       45.16      6.87 o 
 -12   3   2        0.15        2.45      4.82 o 
 -11   3   2       58.31       37.97      6.36 o 
 -10   3   2       12.25        2.41      3.94 o 
  -9   3   2      223.33      248.90      8.52 o 
  -8   3   2       21.38       15.99      2.80 o 
  -7   3   2        1.31        1.74      1.92 o 
  -6   3   2       78.15       90.61      4.32 o 
  -5   3   2      526.77      501.39      5.83 o 
  -4   3   2       68.58       53.69      2.27 o 
  -3   3   2      268.81      281.99      3.81 o 
  -2   3   2       98.62      120.52      2.45 o 
  -1   3   2      559.43      531.54      4.67 o 
   0   3   2     7356.92     7101.94     33.73 o 
   1   3   2      160.40      149.69      3.47 o 
   2   3   2     4619.66     4738.51     23.50 o 
   3   3   2     1993.27     1950.00     13.85 o 
   4   3   2      521.23      481.66      5.22 o 
   5   3   2     1275.31     1287.50     10.11 o 
   6   3   2      662.79      615.78      9.61 o 
   7   3   2     3387.66     3467.24     22.10 o 
   8   3   2       53.39       58.18      3.12 o 
   9   3   2       24.80       39.29      3.32 o 
  10   3   2      590.48      568.76      9.84 o 
  11   3   2      190.12      184.58      6.34 o 
  12   3   2       36.42       36.58      4.60 o 
  13   3   2       71.28       85.42     22.53 o 
  14   3   2       16.85       15.05      5.48 o 
 -12   4   2        7.19       18.38      6.13 o 
 -11   4   2       78.46       76.59      8.65 o 
 -10   4   2        6.23        5.41      6.31 o 
  -9   4   2        1.49       -0.13      3.54 o 
  -8   4   2       61.78       64.28      6.40 o 
  -7   4   2        0.99        1.07      2.13 o 
  -6   4   2        0.13       -0.32      2.18 o 
  -5   4   2      298.81      300.67      5.85 o 
  -4   4   2      139.09      154.95      3.13 o 
  -3   4   2      784.09      811.73      6.94 o 
  -2   4   2      295.00      333.35      3.90 o 
  -1   4   2     5846.65     5897.51     29.08 o 
   0   4   2      134.21      156.76      2.38 o 
   1   4   2     2516.80     2561.95     14.09 o 
   2   4   2     5202.08     4969.39     31.41 o 
   3   4   2        3.67        6.93      1.36 o 
   4   4   2      124.20      155.41      3.12 o 
   5   4   2      499.10      510.83      5.96 o 
   6   4   2      469.53      503.97      6.43 o 
   7   4   2      283.02      275.77      5.25 o 
   8   4   2        2.11        2.81      2.17 o 
   9   4   2        6.75        8.49      2.04 o 
  10   4   2        7.70        6.58      2.19 o 
  11   4   2      113.11      105.61      6.37 o 
  12   4   2       61.87       77.57      7.12 o 
  13   4   2        0.47        2.70      4.08 o 
  14   4   2       38.95       50.82     10.81 o 
 -12   5   2        0.03       -1.80      6.85 o 
 -11   5   2        0.48        2.01      6.31 o 
 -10   5   2        7.08        8.92      8.65 o 
  -9   5   2       32.36       30.87     10.27 o 
  -8   5   2      218.42      201.83      7.64 o 
  -7   5   2       89.34       81.57      5.29 o 
  -6   5   2       54.65       52.37      4.24 o 
  -5   5   2     1330.89     1304.30     12.97 o 
  -4   5   2      753.92      807.00      9.03 o 
  -3   5   2        2.83        1.14      0.97 o 
  -2   5   2       65.19       58.07      2.13 o 
  -1   5   2       25.07       23.61      1.87 o 
   0   5   2      586.09      572.80      7.42 o 
   1   5   2     5925.70     5955.30     29.51 o 
   2   5   2        5.65        5.59      0.99 o 
   3   5   2      214.11      196.68      3.16 o 
   4   5   2        4.40        6.05      1.21 o 
   5   5   2        7.69       13.02      1.52 o 
   6   5   2        2.66        3.10      1.35 o 
   7   5   2      631.53      593.56      7.64 o 
   8   5   2      907.49      911.48     10.29 o 
   9   5   2       14.91       19.64      2.58 o 
  10   5   2        8.18        4.17      3.12 o 
  11   5   2       52.11       61.12      6.49 o 
  12   5   2        0.00       -4.33      4.33 o 
  13   5   2      164.33      198.59     15.50 o 
 -11   6   2       16.92       18.29      5.73 o 
 -10   6   2       61.65       78.13     14.96 o 
  -9   6   2      230.03      224.14      8.57 o 
  -8   6   2       29.18       32.41      4.24 o 
  -7   6   2        1.52       -0.87      4.47 o 
  -6   6   2       59.71       70.63      5.09 o 
  -5   6   2       23.50       22.65      3.73 o 
  -4   6   2      112.35      123.97      5.87 o 
  -3   6   2       24.85       37.45      4.53 o 
  -2   6   2      373.90      381.02      5.77 o 
  -1   6   2     1917.16     1915.63     14.71 o 
   0   6   2      921.46     1054.69      9.70 o 
   1   6   2      333.13      375.01      3.87 o 
   2   6   2     1213.17     1343.83     11.35 o 
   3   6   2      100.00      107.22      3.36 o 
   4   6   2      847.64      809.64      8.95 o 
   5   6   2      911.05      862.45      9.09 o 
   6   6   2       14.60       13.73      1.82 o 
   7   6   2       47.29       61.00      3.18 o 
   8   6   2      102.59      105.36      4.01 o 
   9   6   2      102.54      121.39      5.08 o 
  10   6   2       13.81        5.18      2.43 o 
  11   6   2       60.51       55.30      5.04 o 
  12   6   2       10.70       10.45      6.13 o 
  13   6   2       44.64       47.22      9.37 o 
 -11   7   2        8.13        8.47      5.35 o 
 -10   7   2        9.56        8.40      4.96 o 
  -9   7   2       55.44       61.04      6.26 o 
  -8   7   2       12.39       12.13      3.50 o 
  -7   7   2       92.49       92.27      5.95 o 
  -6   7   2       33.99       28.29      3.84 o 
  -5   7   2       66.78       72.92      4.83 o 
  -4   7   2      136.61      133.53      5.57 o 
  -3   7   2      648.34      572.86     10.01 o 
  -2   7   2      496.37      489.12     10.77 o 
  -1   7   2      262.07      248.41      4.83 o 
   0   7   2       11.96        9.41      1.51 o 
   1   7   2      458.60      553.80      5.51 o 
   2   7   2     1412.19     1538.55     12.94 o 
   3   7   2      758.58      720.89      8.52 o 
   4   7   2        2.36       -1.24      1.24 o 
   5   7   2       30.34       22.71      2.33 o 
   6   7   2      171.88      188.53      5.41 o 
   7   7   2      111.08      106.03      4.53 o 
   8   7   2      301.43      299.20      7.06 o 
   9   7   2       88.45       95.44      4.67 o 
  10   7   2       12.85       14.33      2.88 o 
  11   7   2      109.33      120.37     10.96 o 
  12   7   2       76.56       66.32      9.73 o 
  13   7   2       14.46       11.89      7.21 o 
 -10   8   2       26.48       30.15      6.61 o 
  -9   8   2        6.07        6.33      3.63 o 
  -8   8   2        0.89        4.45      3.33 o 
  -7   8   2        0.02       -1.34      2.70 o 
  -6   8   2      158.00      139.08      6.49 o 
  -5   8   2      379.89      385.67     10.53 o 
  -4   8   2       72.18       77.00      5.57 o 
  -3   8   2      135.05      128.72      5.43 o 
  -2   8   2      371.40      399.72      7.18 o 
  -1   8   2      123.72      119.37      3.83 o 
   0   8   2        4.42        3.12      1.41 o 
   1   8   2      370.37      372.68      5.52 o 
   2   8   2      289.47      254.29      4.97 o 
   3   8   2     1073.24     1076.75     11.31 o 
   4   8   2       24.04       19.84      2.27 o 
   5   8   2      342.35      338.55      6.92 o 
   6   8   2        3.46        2.37      1.97 o 
   7   8   2     1077.85     1040.67     13.00 o 
   8   8   2       35.33       37.35      3.50 o 
   9   8   2       17.90       27.01      3.22 o 
  10   8   2        1.45        0.33      2.63 o 
  11   8   2        2.44        1.70      3.08 o 
  12   8   2        6.36        3.59      4.05 o 
  13   8   2        6.30        6.85      6.85 o 
 -10   9   2        0.10       -4.50      4.50 o 
  -9   9   2      118.39      112.48     11.65 o 
  -8   9   2       13.82        5.35      5.00 o 
  -7   9   2       15.19       21.91      4.08 o 
  -6   9   2        1.82        1.55      2.83 o 
  -5   9   2      340.35      281.52      9.27 o 
  -4   9   2        7.42       13.36      3.08 o 
  -3   9   2      754.71      745.29     22.84 o 
  -2   9   2       14.24        6.45      9.37 o 
  -1   9   2      303.81      296.42     12.10 o 
   0   9   2      366.99      317.03     11.59 o 
   1   9   2      346.80      356.15     10.72 o 
   2   9   2      661.52      667.30     10.95 o 
   3   9   2       31.96       31.60      3.49 o 
   4   9   2       16.40       13.47      2.28 o 
   5   9   2       66.79       77.09      3.87 o 
   6   9   2       22.98       25.40      4.11 o 
   7   9   2        2.74        4.75      2.29 o 
   8   9   2       90.93       93.68      4.72 o 
   9   9   2       13.05        9.58      2.69 o 
  10   9   2        3.46        2.42      2.96 o 
  11   9   2        0.63       -0.34      7.21 o 
  12   9   2       11.45       19.44      8.83 o 
  -9  10   2        9.07       13.94      4.47 o 
  -8  10   2      162.94      164.82      8.00 o 
  -7  10   2       17.98        6.88      3.46 o 
  -6  10   2       87.81       71.43      5.93 o 
  -5  10   2      487.18      478.96     14.36 o 
  -4  10   2      159.73      134.70     10.63 o 
  -3  10   2      126.79      124.06      7.49 o 
  -2  10   2       40.15       40.49      5.33 o 
  -1  10   2        2.11        0.53      5.73 o 
   0  10   2        0.53        0.12      2.29 o 
   1  10   2        6.49       15.33      2.97 o 
   2  10   2       48.82       54.18      4.15 o 
   3  10   2       49.22       62.38      8.42 o 
   4  10   2       33.95       35.15      3.81 o 
   5  10   2      521.99      496.16      8.69 o 
   6  10   2      685.25      679.70     12.62 o 
   7  10   2       44.79       44.58      3.72 o 
   8  10   2       44.22       42.75      4.16 o 
   9  10   2       35.04       30.52      4.39 o 
  10  10   2        7.48        4.12      3.19 o 
  11  10   2      100.38      105.62      8.53 o 
  12  10   2        0.02        1.44      4.33 o 
  -8  11   2        2.59       -1.36      4.51 o 
  -7  11   2        0.43        5.85      4.50 o 
  -6  11   2       84.50       64.62      7.34 o 
  -5  11   2      245.19      234.69     10.95 o 
  -4  11   2      229.79      223.37     10.44 o 
  -3  11   2        9.99        8.58      6.49 o 
  -2  11   2      101.37       82.26     12.98 o 
  -1  11   2      703.10      674.56     16.17 o 
   0  11   2       95.81       84.57      5.31 o 
   1  11   2      239.53      234.02      7.62 o 
   2  11   2        2.75        2.65      2.26 o 
   3  11   2        4.12        0.72      2.72 o 
   4  11   2      143.07      125.64      5.95 o 
   5  11   2      204.73      201.64      7.21 o 
   6  11   2       12.09       14.44      2.72 o 
   7  11   2       35.14       39.50      3.70 o 
   8  11   2        0.18        1.17      2.37 o 
   9  11   2      113.57       97.91      6.10 o 
  10  11   2      140.73      151.90      7.60 o 
  11  11   2        1.36        0.99      4.20 o 
  -8  12   2       13.86        8.85      5.60 o 
  -7  12   2        0.01       -2.70      5.95 o 
  -6  12   2       14.21       12.77      6.31 o 
  -5  12   2        0.05       -3.46      3.46 o 
  -4  12   2       24.07       29.49      5.59 o 
  -3  12   2       60.81       60.22      6.36 o 
  -2  12   2      204.79      192.52     14.96 o 
  -1  12   2      308.33      303.54     30.28 o 
   0  12   2      309.00      306.91      8.88 o 
   1  12   2      229.73      246.85     17.74 o 
   2  12   2      160.31      140.54      6.51 o 
   3  12   2      105.51      118.05      5.96 o 
   4  12   2        8.27       10.29      2.96 o 
   5  12   2       32.19       29.88      4.24 o 
   6  12   2        4.01        2.24      2.69 o 
   7  12   2       89.55       86.97      5.75 o 
   8  12   2      201.96      222.54      8.52 o 
   9  12   2        1.45       -1.22      2.90 o 
  10  12   2       15.32       12.03      5.23 o 
  -7  13   2       33.53       38.45      7.18 o 
  -6  13   2       53.56       51.73      7.44 o 
  -5  13   2        0.34        2.90     12.07 o 
  -4  13   2        1.39       -3.56      6.67 o 
  -3  13   2       14.29       17.75      5.02 o 
  -2  13   2       64.52       67.92      7.01 o 
  -1  13   2       51.07       53.17      6.50 o 
   0  13   2      416.67      416.63     13.87 o 
   1  13   2        0.63        3.73      2.90 o 
   2  13   2      106.98      101.82      6.17 o 
   3  13   2      325.27      339.03     16.36 o 
   4  13   2       75.81       68.77      5.34 o 
   5  13   2       99.25       98.03      6.01 o 
   6  13   2       50.93       52.50      5.27 o 
   7  13   2        6.26        5.85      3.42 o 
   8  13   2       43.55       45.94      5.02 o 
   9  13   2        0.45        2.57      5.41 o 
  10  13   2       13.22       14.06      7.57 o 
  -6  14   2       97.90      136.96     14.42 o 
  -5  14   2       23.46       20.28      6.49 o 
  -4  14   2        0.53        4.29      4.45 o 
  -3  14   2        0.90       -0.46      4.06 o 
  -2  14   2      120.99      113.75      8.72 o 
  -1  14   2        0.04        5.16      3.94 o 
   0  14   2       88.16       83.77      7.52 o 
   1  14   2       18.23        9.49      4.45 o 
   2  14   2       57.48       64.31     12.44 o 
   3  14   2       18.39       17.56      3.81 o 
   4  14   2        3.24        3.36      3.16 o 
   5  14   2        3.58        4.87      3.17 o 
   6  14   2       53.32       44.80      6.99 o 
   7  14   2      198.77      208.51     11.26 o 
   8  14   2      121.82      123.37      9.24 o 
   9  14   2       21.98       27.39      8.29 o 
  -4  15   2        1.14        1.51      5.02 o 
  -3  15   2       20.75       23.91      5.89 o 
  -2  15   2        5.17        3.39      5.05 o 
  -1  15   2        1.17       -1.36     12.80 o 
   0  15   2      115.22      134.16     13.16 o 
   1  15   2       41.88       45.71      6.57 o 
   2  15   2       89.45       99.68      6.90 o 
   3  15   2       54.13       50.81      5.64 o 
   4  15   2        4.22        4.15      3.38 o 
   5  15   2      158.00      176.00      8.86 o 
   6  15   2      112.34      115.51      7.28 o 
   7  15   2      183.22      211.07      9.08 o 
  -2  16   2        1.65        6.35      4.76 o 
  -1  16   2       51.82       44.32      7.38 o 
   0  16   2        2.56        5.49      4.69 o 
   1  16   2        0.47       -0.70      4.31 o 
   2  16   2       18.13       25.25      6.10 o 
   3  16   2        0.12       -2.14      3.44 o 
   4  16   2      133.76      138.72      7.87 o 
   5  16   2        6.22        5.79      3.88 o 
   6  16   2       52.90       68.12     11.17 o 
   0 -16   3       10.06       11.53      6.85 o 
  -4 -15   3       60.39       62.91     10.27 o 
  -3 -15   3      125.91      125.11      9.73 o 
  -2 -15   3       14.59       21.70      5.18 o 
  -1 -15   3       73.22       72.91      7.52 o 
   0 -15   3        2.29       -0.72      5.05 o 
   1 -15   3        0.06       -0.90      6.31 o 
   2 -15   3       21.12       15.35      6.13 o 
   3 -15   3       19.80       36.59      6.72 o 
   4 -15   3       27.31       27.79      6.47 o 
  -6 -14   3        2.37       -0.57      4.31 o 
  -5 -14   3        0.04       -1.30      3.69 o 
  -4 -14   3      202.56      182.09     10.44 o 
  -3 -14   3       46.55       46.19      6.36 o 
  -2 -14   3       24.26       28.00      5.48 o 
  -1 -14   3       54.73       56.04      5.44 o 
   0 -14   3       50.33       54.08      5.31 o 
   1 -14   3        8.21       17.15      4.85 o 
   2 -14   3        0.00       -3.46      3.46 o 
   3 -14   3       11.27       23.57      5.80 o 
   4 -14   3       70.17       64.27      7.85 o 
   5 -14   3       29.69       34.28      6.41 o 
   6 -14   3       11.71        3.48      5.08 o 
  -7 -13   3        8.93        7.20      4.45 o 
  -6 -13   3        3.95        0.29      6.85 o 
  -5 -13   3       13.56       13.63      4.57 o 
  -4 -13   3       17.78        6.42      3.94 o 
  -3 -13   3        5.01        3.96      3.82 o 
  -2 -13   3      115.58      119.04      6.30 o 
  -1 -13   3       66.67       69.92      6.88 o 
   0 -13   3        5.19        5.12      3.03 o 
   1 -13   3       37.65       44.50      6.15 o 
   2 -13   3       57.28       65.89      7.12 o 
   3 -13   3      157.34      138.67      8.88 o 
   4 -13   3      143.29      149.14      9.42 o 
   5 -13   3       76.89       98.26     21.27 o 
   6 -13   3       33.76       23.53      7.93 o 
   7 -13   3       76.71       87.30      8.72 o 
  -8 -12   3        8.38        8.44      3.81 o 
  -7 -12   3       30.50       28.84      4.57 o 
  -6 -12   3       27.66       29.23      5.61 o 
  -5 -12   3       37.83       28.35      5.35 o 
  -4 -12   3        3.90        1.98      3.31 o 
  -3 -12   3       81.93       88.93      6.88 o 
  -2 -12   3       49.38       52.66      4.64 o 
  -1 -12   3       74.27       72.19      5.19 o 
   0 -12   3       51.37       50.54      4.63 o 
   1 -12   3       60.29       61.99      6.32 o 
   2 -12   3       37.62       29.64      5.77 o 
   3 -12   3       40.31       42.38      5.99 o 
   4 -12   3        7.36        6.98      4.06 o 
   5 -12   3       83.70       74.63     15.68 o 
   6 -12   3       14.03       25.22      5.70 o 
   7 -12   3       56.01       59.46     10.63 o 
   8 -12   3        5.88        8.16      5.18 o 
  -9 -11   3        9.16        7.84      5.97 o 
  -8 -11   3        0.13        0.64      3.26 o 
  -7 -11   3       95.91       83.86      8.18 o 
  -6 -11   3       19.02       18.06      3.73 o 
  -5 -11   3       65.45       58.55      5.06 o 
  -4 -11   3       21.15       28.33      3.88 o 
  -3 -11   3        3.62        5.29      2.63 o 
  -2 -11   3        1.60        3.29      2.33 o 
  -1 -11   3      324.81      344.39     16.52 o 
   0 -11   3      154.24      167.56      6.51 o 
   1 -11   3      250.52      258.12      7.81 o 
   2 -11   3        1.68       -2.77      2.77 o 
   3 -11   3       11.38        0.29      5.23 o 
   4 -11   3        8.87       14.22      4.15 o 
   5 -11   3      228.23      220.52     10.32 o 
   6 -11   3        0.22        8.94      4.87 o 
   7 -11   3        8.98        9.90     10.45 o 
   8 -11   3        5.50       -0.73      4.87 o 
   9 -11   3        1.93       13.39      5.44 o 
 -10 -10   3       31.13       33.77      5.23 o 
  -9 -10   3       33.26       34.41      6.07 o 
  -8 -10   3      144.38      148.29      7.69 o 
  -7 -10   3      105.74      125.26      6.65 o 
  -6 -10   3       87.50       67.76      5.27 o 
  -5 -10   3       61.60       47.75      4.64 o 
  -4 -10   3       18.60       14.16      2.96 o 
  -3 -10   3      592.93      565.64      9.43 o 
  -2 -10   3       43.38       37.77      3.21 o 
  -1 -10   3     1111.14     1133.81     24.06 o 
   0 -10   3      335.08      340.85      8.53 o 
   1 -10   3      142.81      124.69      5.61 o 
   2 -10   3      288.07      271.88     11.75 o 
   3 -10   3      249.00      240.74      9.79 o 
   4 -10   3        7.94        4.93      3.54 o 
   5 -10   3       13.40       14.14      4.31 o 
   6 -10   3      311.46      312.47     12.09 o 
   7 -10   3      216.04      240.66     17.30 o 
   8 -10   3       35.35       40.52      5.10 o 
   9 -10   3       63.56       63.12      9.10 o 
  10 -10   3       20.95       30.16      5.06 o 
 -10  -9   3        3.33        2.35      3.58 o 
  -9  -9   3       26.51       38.16      6.47 o 
  -8  -9   3        6.39        5.08      3.11 o 
  -7  -9   3        0.88        0.54      3.02 o 
  -6  -9   3       13.68       10.36      3.03 o 
  -5  -9   3      171.32      192.09     13.42 o 
  -4  -9   3      218.67      209.70     10.29 o 
  -3  -9   3        7.06        6.00      2.13 o 
  -2  -9   3       81.56       83.66      3.90 o 
  -1  -9   3      235.64      239.74      5.74 o 
   0  -9   3      114.18      113.79      4.32 o 
   1  -9   3      142.07      135.21      7.23 o 
   2  -9   3       12.89       18.31      2.86 o 
   3  -9   3      125.10      129.52      7.38 o 
   4  -9   3      152.73      176.98      6.49 o 
   5  -9   3       85.73       97.60      5.38 o 
   6  -9   3       10.63        7.69      2.98 o 
   7  -9   3      232.94      221.18     12.55 o 
   8  -9   3      207.95      204.06      8.18 o 
   9  -9   3       16.55       15.29      3.88 o 
  10  -9   3        7.37        5.50      3.88 o 
  11  -9   3       31.31       35.39      5.49 o 
 -11  -8   3        1.38        4.13      3.92 o 
 -10  -8   3        3.80        5.99      3.45 o 
  -9  -8   3      191.05      179.29      8.12 o 
  -8  -8   3        4.69        3.05      2.98 o 
  -7  -8   3        5.52       13.36      3.34 o 
  -6  -8   3        0.01       -0.84      2.27 o 
  -5  -8   3        3.73       -0.30      2.21 o 
  -4  -8   3        2.09        0.90      2.21 o 
  -3  -8   3      600.62      566.23      8.66 o 
  -2  -8   3       74.35       78.00      3.64 o 
  -1  -8   3      294.44      279.70      6.76 o 
   0  -8   3      178.13      179.71      6.05 o 
   1  -8   3       15.60       15.36      1.68 o 
   2  -8   3      131.98      136.09      3.85 o 
   3  -8   3      397.29      378.98      6.69 o 
   4  -8   3      174.08      175.38      6.13 o 
   5  -8   3       49.68       63.74      4.63 o 
   6  -8   3        0.25        0.58      2.67 o 
   7  -8   3       40.98       38.51      4.36 o 
   8  -8   3       73.42       67.67      6.61 o 
   9  -8   3       80.11       76.24      6.76 o 
  10  -8   3        5.37        9.16      3.82 o 
  11  -8   3        4.30       -0.93      3.53 o 
 -11  -7   3       40.11       29.00      5.82 o 
 -10  -7   3       69.80       66.40     11.36 o 
  -9  -7   3        6.82        1.04      3.07 o 
  -8  -7   3       92.66       95.60      6.48 o 
  -7  -7   3       58.82       62.39      4.92 o 
  -6  -7   3      234.63      232.56      7.63 o 
  -5  -7   3        9.12        8.55      4.65 o 
  -4  -7   3        6.52        6.47      1.92 o 
  -3  -7   3       65.27       74.08      4.27 o 
  -2  -7   3     1235.38     1208.86     12.62 o 
  -1  -7   3        9.19       12.25      1.58 o 
   0  -7   3      503.54      486.92      6.02 o 
   1  -7   3      180.75      163.85      3.63 o 
   2  -7   3      140.41      161.23      3.56 o 
   3  -7   3      686.15      703.46      9.69 o 
   4  -7   3      147.61      155.06      5.67 o 
   5  -7   3      138.95      134.88      5.61 o 
   6  -7   3        4.11        2.04      2.50 o 
   7  -7   3     1081.70     1099.68     19.53 o 
   8  -7   3        2.60        3.49      2.74 o 
   9  -7   3        7.21        4.58      4.22 o 
  10  -7   3       26.32       22.16      4.36 o 
  11  -7   3      103.27      113.99      7.24 o 
  12  -7   3       83.95       76.83      6.90 o 
 -11  -6   3       89.88       82.80      8.03 o 
 -10  -6   3      106.61      115.00      8.74 o 
  -9  -6   3        2.46        2.02      2.86 o 
  -8  -6   3        4.54        5.43      2.90 o 
  -7  -6   3      713.43      696.97     13.11 o 
  -6  -6   3      129.80      118.97      6.35 o 
  -5  -6   3       22.48       23.63      2.73 o 
  -4  -6   3       45.98       47.86      2.74 o 
  -3  -6   3        1.72        3.03      1.30 o 
  -2  -6   3      164.37      176.21      3.75 o 
  -1  -6   3      594.47      612.19      6.63 o 
   0  -6   3      398.89      363.39      4.38 o 
   1  -6   3      274.33      302.37      4.76 o 
   2  -6   3      597.03      571.26      6.27 o 
   3  -6   3     1799.09     1753.73     13.43 o 
   4  -6   3      407.97      394.13      5.29 o 
   5  -6   3      481.81      491.23      7.51 o 
   6  -6   3      299.64      296.50      8.47 o 
   7  -6   3      675.65      688.78     12.55 o 
   8  -6   3      324.16      328.38     11.39 o 
   9  -6   3       24.36       21.60      3.38 o 
  10  -6   3       24.44       22.09      4.78 o 
  11  -6   3        0.73       -3.13      3.37 o 
  12  -6   3       21.11       20.19      4.68 o 
 -12  -5   3        9.56       10.14      5.28 o 
 -11  -5   3       45.39       60.71      8.47 o 
 -10  -5   3        8.78       10.21      3.46 o 
  -9  -5   3       30.54       37.43      3.73 o 
  -8  -5   3      401.79      437.54      9.05 o 
  -7  -5   3        7.81        9.51      2.51 o 
  -6  -5   3      132.25      147.89      7.68 o 
  -5  -5   3       22.44       27.98      2.81 o 
  -4  -5   3       91.07       89.23      3.01 o 
  -3  -5   3        3.23        5.80      1.26 o 
  -2  -5   3        9.90       25.76      3.55 o 
  -1  -5   3     1663.07     1810.47     15.14 o 
   0  -5   3      292.86      315.48      3.94 o 
   1  -5   3     1550.67     1655.42     11.51 o 
   2  -5   3        0.23        3.03      0.92 o 
   3  -5   3      865.91      841.95     12.83 o 
   4  -5   3     2670.57     2603.27     16.42 o 
   5  -5   3      628.16      626.37      8.32 o 
   6  -5   3       19.47       19.39      2.37 o 
   7  -5   3        0.22        4.99      2.39 o 
   8  -5   3      250.20      257.59      6.60 o 
   9  -5   3       10.18       11.46      3.97 o 
  10  -5   3      100.98       83.04      9.63 o 
  11  -5   3       68.05       77.36      6.10 o 
  12  -5   3        0.20       -4.33      4.33 o 
  13  -5   3       11.13       11.00      5.33 o 
 -12  -4   3        1.12        5.14      5.16 o 
 -11  -4   3        2.61       -2.27      3.11 o 
 -10  -4   3       16.46       18.73      3.92 o 
  -9  -4   3        9.86       17.81      3.05 o 
  -8  -4   3       45.80       44.79      3.82 o 
  -7  -4   3        0.26       -1.97      1.97 o 
  -6  -4   3       19.54       23.75      3.02 o 
  -5  -4   3      150.55      174.95      5.04 o 
  -4  -4   3      908.40      897.90      8.49 o 
  -3  -4   3     2457.13     2600.39     18.58 o 
  -2  -4   3        2.11        5.20      1.12 o 
  -1  -4   3      494.40      538.38      5.59 o 
   0  -4   3     2986.17     3048.19     17.39 o 
   1  -4   3      336.80      310.41      4.05 o 
   2  -4   3     1468.12     1447.16     10.09 o 
   3  -4   3      819.88      860.08     10.23 o 
   4  -4   3     1027.54     1044.78      8.43 o 
   5  -4   3      440.12      429.91      6.70 o 
   6  -4   3     2690.27     2719.73     21.08 o 
   7  -4   3        0.20        0.52      2.82 o 
   8  -4   3      332.00      343.14      7.39 o 
   9  -4   3      428.50      434.59      8.67 o 
  10  -4   3      206.65      216.93      8.11 o 
  11  -4   3        8.05       11.87      4.92 o 
  12  -4   3       31.26       30.71     14.78 o 
  13  -4   3        3.87       -0.29      4.20 o 
 -12  -3   3       46.45       43.23      5.59 o 
 -11  -3   3        1.40        0.87      3.24 o 
 -10  -3   3       85.07       83.97     10.45 o 
  -9  -3   3      392.04      369.26      8.53 o 
  -8  -3   3        2.52        2.21      2.18 o 
  -7  -3   3      502.51      491.43     10.25 o 
  -6  -3   3      943.40      949.07     11.88 o 
  -5  -3   3     1065.62     1124.15     12.34 o 
  -4  -3   3       24.16       24.26      1.82 o 
  -3  -3   3      279.87      293.00      4.11 o 
  -2  -3   3      553.06      474.24      4.99 o 
  -1  -3   3      972.39      950.50      7.42 o 
   0  -3   3     1648.52     1608.26      9.50 o 
   1  -3   3       91.69       95.27      2.58 o 
   2  -3   3        1.58        3.47      0.93 o 
   3  -3   3      531.45      583.60      5.61 o 
   4  -3   3      273.54      364.41      4.49 o 
   5  -3   3      105.10      111.27      2.74 o 
   6  -3   3      250.82      271.94      5.64 o 
   7  -3   3       38.45       43.25      3.12 o 
   8  -3   3      787.21      793.17     12.37 o 
   9  -3   3       69.33       72.90      4.40 o 
  10  -3   3       51.02       42.49      3.83 o 
  11  -3   3        3.62        2.28      2.76 o 
  12  -3   3        4.02        1.96      5.59 o 
  13  -3   3       22.91       20.35      5.70 o 
 -12  -2   3       16.57       13.31      4.34 o 
 -11  -2   3        3.14        5.92      3.77 o 
 -10  -2   3      191.41      208.37      8.46 o 
  -9  -2   3       13.39       17.36      3.67 o 
  -8  -2   3     1111.07     1145.87     23.75 o 
  -7  -2   3        6.98        4.19      2.16 o 
  -6  -2   3        1.11        1.85      1.87 o 
  -5  -2   3      267.55      299.15      4.78 o 
  -4  -2   3     3683.35     3507.71     20.59 o 
  -3  -2   3       31.99       37.30      1.89 o 
  -2  -2   3     1446.94     1397.15     11.53 o 
  -1  -2   3      559.39      542.27      4.80 o 
   0  -2   3     5017.16     5027.23     25.09 o 
   1  -2   3     2596.65     2491.11     16.16 o 
   2  -2   3       53.67       51.76      1.88 o 
   3  -2   3      374.22      371.58      4.26 o 
   4  -2   3        0.83        5.29      1.03 o 
   5  -2   3      342.18      395.46      4.96 o 
   6  -2   3      545.02      514.07      5.99 o 
   7  -2   3      149.29      147.23      5.72 o 
   8  -2   3      779.07      789.85     11.91 o 
   9  -2   3        3.28        1.57      2.10 o 
  10  -2   3      197.25      190.86      6.16 o 
  11  -2   3        0.09       -1.34      2.29 o 
  12  -2   3      166.90      156.83      8.32 o 
  13  -2   3      105.51      117.98      7.96 o 
 -12  -1   3      188.30      194.03      9.22 o 
 -11  -1   3       23.33       15.28      4.02 o 
 -10  -1   3       63.56       70.50      5.75 o 
  -9  -1   3       15.88       14.91      3.44 o 
  -8  -1   3       62.96       61.33      5.13 o 
  -7  -1   3       36.99       41.97      7.54 o 
  -6  -1   3       20.57       29.30      2.75 o 
  -5  -1   3      113.02      118.76      3.44 o 
  -4  -1   3        0.03       -0.98      1.29 o 
  -3  -1   3      297.59      317.09      3.78 o 
  -2  -1   3      184.73      189.38      5.83 o 
  -1  -1   3      121.77      119.17      3.01 o 
   0  -1   3     9744.24     9753.22     45.41 o 
   1  -1   3     6094.32     5818.94     32.70 o 
   2  -1   3      161.89      165.85      3.53 o 
   3  -1   3      145.90      165.87      2.82 o 
   4  -1   3     1757.57     1762.97     11.54 o 
   5  -1   3       45.05       54.80      2.60 o 
   6  -1   3      618.94      601.01      7.98 o 
   7  -1   3        7.29        9.58      1.61 o 
   8  -1   3      312.68      285.50      6.42 o 
   9  -1   3      348.44      356.62      7.55 o 
  10  -1   3      583.96      587.54     10.19 o 
  11  -1   3       35.95       42.30      3.87 o 
  12  -1   3       28.77       27.72      4.21 o 
  13  -1   3       15.56       16.31      5.03 o 
  14  -1   3       42.82       47.84      6.98 o 
 -12   0   3        0.00       -1.20      3.53 o 
 -11   0   3      260.62      273.12      9.98 o 
 -10   0   3      225.92      229.21     10.20 o 
  -9   0   3      304.73      276.86      8.93 o 
  -8   0   3       95.62       88.84      5.46 o 
  -7   0   3        6.46        6.16      2.11 o 
  -6   0   3      149.81      153.79      7.49 o 
  -5   0   3      376.07      360.63      5.22 o 
  -4   0   3       42.54       25.85      1.73 o 
  -3   0   3      244.83      254.79      3.52 o 
  -2   0   3        0.10        3.56      1.72 o 
  -1   0   3       15.00       14.43      1.48 o 
   0   0   3      164.64      189.44      3.07 o 
   1   0   3     1161.66     1185.23      7.43 o 
   2   0   3     1163.83     1249.30      9.52 o 
   3   0   3      596.80      609.95      5.67 o 
   4   0   3      716.52      744.11      8.67 o 
   5   0   3       47.16       49.00      2.15 o 
   6   0   3      308.35      282.16      4.51 o 
   7   0   3       12.42       17.00      2.56 o 
   8   0   3      264.06      264.86      5.14 o 
   9   0   3      672.30      679.94     10.30 o 
  10   0   3      160.09      160.00      5.58 o 
  11   0   3       48.30       53.12      4.08 o 
  12   0   3      215.96      228.51      8.51 o 
  13   0   3        1.04       -1.19      4.87 o 
  14   0   3       16.25       14.57      5.18 o 
 -12   1   3       28.50       22.21      6.51 o 
 -11   1   3       85.46       78.58      6.37 o 
 -10   1   3        6.57        9.07      4.40 o 
  -9   1   3      496.31      491.03     16.28 o 
  -8   1   3        7.18       10.48      3.08 o 
  -7   1   3       81.37       70.35      4.92 o 
  -6   1   3     1703.95     1678.31     17.01 o 
  -5   1   3      109.20      112.57      3.10 o 
  -4   1   3       28.84       31.28      1.88 o 
  -3   1   3      194.71      206.78      3.38 o 
  -2   1   3      152.69      145.61      2.85 o 
  -1   1   3       30.91       38.29      1.64 o 
   0   1   3     7012.19     7196.49     34.06 o 
   1   1   3     1591.29     1595.74      8.55 o 
   2   1   3     4107.72     4015.40     23.11 o 
   3   1   3     4515.90     4553.37     24.09 o 
   4   1   3     1974.05     1862.69     13.41 o 
   5   1   3      822.20      870.02      7.68 o 
   6   1   3      320.02      275.06      4.47 o 
   7   1   3        0.63        1.01      1.30 o 
   8   1   3       82.17       82.93      3.40 o 
   9   1   3       16.70       16.17      2.61 o 
  10   1   3        0.17       -2.36      2.45 o 
  11   1   3       39.12       34.29      3.62 o 
  12   1   3        0.26       -2.60      2.60 o 
  13   1   3        2.20        2.60      7.39 o 
  14   1   3       15.72        5.46      4.71 o 
 -12   2   3       22.29       22.60      6.21 o 
 -11   2   3       26.10       22.79      7.03 o 
 -10   2   3        0.31        4.94      3.37 o 
  -9   2   3      236.62      227.72     13.01 o 
  -8   2   3        6.09        9.24      3.03 o 
  -7   2   3       13.60       18.12      3.37 o 
  -6   2   3      622.75      597.50      8.70 o 
  -5   2   3      240.93      215.63      4.14 o 
  -4   2   3      567.86      554.49      6.18 o 
  -3   2   3      393.47      399.80      4.82 o 
  -2   2   3      924.31      921.64      7.41 o 
  -1   2   3      602.45      579.48      5.76 o 
   0   2   3     8208.93     7976.73     41.83 o 
   1   2   3      954.29     1007.00      6.92 o 
   2   2   3     2207.01     2119.23     11.96 o 
   3   2   3        0.51        1.57      0.79 o 
   4   2   3     1076.55     1179.46      8.64 o 
   5   2   3     1504.65     1587.88     11.32 o 
   6   2   3      545.75      577.28      6.69 o 
   7   2   3      552.98      580.39      7.19 o 
   8   2   3      196.27      187.76      4.57 o 
   9   2   3      116.37      112.70      3.97 o 
  10   2   3       86.34       81.89      6.03 o 
  11   2   3       95.03      104.03      7.04 o 
  12   2   3       72.93       67.52      5.39 o 
  13   2   3        0.67        7.77      4.20 o 
  14   2   3       12.39        7.03      4.84 o 
 -12   3   3        0.36       -3.89      4.71 o 
 -11   3   3       16.39        8.29      5.10 o 
 -10   3   3        7.57        7.57      4.69 o 
  -9   3   3       13.80       10.93      3.46 o 
  -8   3   3      810.94      828.25     14.57 o 
  -7   3   3       87.04      101.40      4.46 o 
  -6   3   3      472.27      482.43     10.14 o 
  -5   3   3      200.40      251.30      4.45 o 
  -4   3   3       83.35       78.40      2.67 o 
  -3   3   3      735.06      719.41      6.88 o 
  -2   3   3      824.14      790.07      6.86 o 
  -1   3   3        8.19        8.05      1.11 o 
   0   3   3     1311.05     1253.84      8.50 o 
   1   3   3       49.96       57.22      1.89 o 
   2   3   3     1300.41     1291.22      9.34 o 
   3   3   3     1005.00      997.38      7.42 o 
   4   3   3       91.67      123.95      2.77 o 
   5   3   3      857.06      901.96      8.31 o 
   6   3   3      296.52      343.16      6.05 o 
   7   3   3        1.83       -1.62      1.62 o 
   8   3   3        0.07        0.55      1.57 o 
   9   3   3        0.56        1.74      1.92 o 
  10   3   3      158.12      178.91      7.06 o 
  11   3   3      171.44      187.43      7.35 o 
  12   3   3       57.88       57.22      5.33 o 
  13   3   3       12.32       11.83      4.71 o 
  14   3   3        3.14        8.01      5.41 o 
 -11   4   3       51.93       51.00     11.17 o 
 -10   4   3      138.47      134.03      9.42 o 
  -9   4   3      189.06      170.86      9.94 o 
  -8   4   3       38.99       42.76      6.21 o 
  -7   4   3      330.02      348.90     13.79 o 
  -6   4   3       10.12       14.71      4.21 o 
  -5   4   3     1646.09     1649.07     15.18 o 
  -4   4   3      109.07      146.03      3.37 o 
  -3   4   3      387.84      380.48      4.92 o 
  -2   4   3      389.77      408.68      4.84 o 
  -1   4   3     2509.26     2436.66     19.01 o 
   0   4   3      188.74      185.10      2.92 o 
   1   4   3     1842.71     1780.42     11.08 o 
   2   4   3     4787.63     4849.83     24.81 o 
   3   4   3        0.37        0.41      0.90 o 
   4   4   3      581.18      716.98     11.61 o 
   5   4   3       17.78        5.70      1.29 o 
   6   4   3     1160.72     1147.39     10.12 o 
   7   4   3       68.21       67.80      3.24 o 
   8   4   3      394.74      374.89      6.29 o 
   9   4   3        8.83        9.51      2.04 o 
  10   4   3       93.13       95.57      4.12 o 
  11   4   3       88.29       91.70      5.62 o 
  12   4   3       88.43       85.28      5.89 o 
  13   4   3        0.03        0.70      3.94 o 
  14   4   3       71.62       84.70     11.53 o 
 -11   5   3        0.33        3.24      4.84 o 
 -10   5   3      109.79       94.24      8.40 o 
  -9   5   3      323.62      331.52     13.36 o 
  -8   5   3      128.84      136.78     10.27 o 
  -7   5   3      123.75      134.44      6.20 o 
  -6   5   3       53.34       47.70      4.18 o 
  -5   5   3      147.52      150.09      4.57 o 
  -4   5   3      319.38      336.38      6.01 o 
  -3   5   3       59.76       49.91      2.24 o 
  -2   5   3      158.69      159.36      3.06 o 
  -1   5   3     1459.57     1449.06     10.05 o 
   0   5   3       19.99       32.46      1.62 o 
   1   5   3     2119.21     2170.07     13.25 o 
   2   5   3      226.72      231.27      3.39 o 
   3   5   3      694.94      674.90      6.24 o 
   4   5   3       89.74       98.49      2.69 o 
   5   5   3       27.39       29.22      2.09 o 
   6   5   3      806.84      838.98      8.53 o 
   7   5   3      527.52      527.68      7.14 o 
   8   5   3        0.17        0.46      1.65 o 
   9   5   3      186.32      186.56      5.50 o 
  10   5   3        0.01       -1.11      1.83 o 
  11   5   3        5.06        7.66      2.70 o 
  12   5   3       16.95       12.25      6.49 o 
  13   5   3       14.65       14.42      6.85 o 
  14   5   3        2.92        6.13      7.21 o 
 -11   6   3        3.12        7.57      5.61 o 
 -10   6   3        9.72        4.33      4.84 o 
  -9   6   3      177.01      175.26     21.27 o 
  -8   6   3       48.31       50.75      6.50 o 
  -7   6   3      923.94      900.95     21.94 o 
  -6   6   3       12.07       14.87      3.18 o 
  -5   6   3      576.94      537.72     10.60 o 
  -4   6   3      303.46      312.34      7.77 o 
  -3   6   3        5.08        7.88      1.69 o 
  -2   6   3      141.93      168.78      3.10 o 
  -1   6   3      515.35      472.63      4.82 o 
   0   6   3      356.69      410.53      4.56 o 
   1   6   3      166.68      150.26      2.92 o 
   2   6   3      106.13      120.01      3.03 o 
   3   6   3       12.30       12.53      1.31 o 
   4   6   3      236.78      233.01      3.84 o 
   5   6   3     1823.88     1811.30     13.22 o 
   6   6   3       37.06       31.10      2.23 o 
   7   6   3        8.63        8.65      1.73 o 
   8   6   3      121.94      126.56      4.15 o 
   9   6   3       26.82       28.44      3.19 o 
  10   6   3       14.80        9.18      3.59 o 
  11   6   3      289.90      300.38      9.14 o 
  12   6   3        4.16        4.69      5.41 o 
  13   6   3       75.00       61.27     10.45 o 
 -10   7   3       26.00       28.85     16.40 o 
  -9   7   3       39.36       38.36      6.67 o 
  -8   7   3       12.48       14.43      4.67 o 
  -7   7   3        6.89       14.88      3.39 o 
  -6   7   3       96.38       89.92      5.99 o 
  -5   7   3       13.24       16.97      3.13 o 
  -4   7   3        1.44       -1.75      3.07 o 
  -3   7   3      885.81      892.30     12.97 o 
  -2   7   3      901.88      905.40     10.13 o 
  -1   7   3      231.87      270.70      5.46 o 
   0   7   3       60.37       63.27      3.41 o 
   1   7   3      412.39      426.96      5.20 o 
   2   7   3      789.64      762.09      6.82 o 
   3   7   3      453.40      444.10      6.88 o 
   4   7   3       51.81       43.62      4.99 o 
   5   7   3       60.42       49.67      3.07 o 
   6   7   3        8.55        5.98      2.13 o 
   7   7   3      146.39      141.78      4.83 o 
   8   7   3      867.82      877.98     11.82 o 
   9   7   3      221.68      223.33      6.38 o 
  10   7   3        2.91        2.95      2.34 o 
  11   7   3        4.20        4.16      3.17 o 
  12   7   3       18.43       15.39      5.77 o 
  13   7   3       55.01       64.88     10.81 o 
 -10   8   3       63.33       64.67      8.65 o 
  -9   8   3       16.41       10.47      4.96 o 
  -8   8   3        5.41        3.49      5.63 o 
  -7   8   3       13.31       18.56      3.75 o 
  -6   8   3       31.08       34.44      4.24 o 
  -5   8   3      112.66      101.59      5.76 o 
  -4   8   3      387.67      352.38     15.26 o 
  -3   8   3      691.78      753.13     12.19 o 
  -2   8   3       18.55       16.67      2.24 o 
  -1   8   3       57.76       60.88      3.18 o 
   0   8   3       93.15       97.00      3.52 o 
   1   8   3      495.34      497.29     18.63 o 
   2   8   3      871.45      884.65      9.57 o 
   3   8   3       54.08       54.06      3.05 o 
   4   8   3      192.23      195.03      4.95 o 
   5   8   3      336.51      331.71      6.64 o 
   6   8   3        5.27        3.47      2.01 o 
   7   8   3      904.79      902.18     13.37 o 
   8   8   3       24.90       22.15      2.93 o 
   9   8   3      344.30      382.32      8.39 o 
  10   8   3        2.70        3.86      4.19 o 
  11   8   3      126.35      125.94      8.53 o 
  12   8   3       25.21       22.53      9.01 o 
  13   8   3        4.01        0.72      6.49 o 
  -9   9   3       34.06       25.49      6.31 o 
  -8   9   3        8.26       15.14      4.02 o 
  -7   9   3      132.98      133.34      7.02 o 
  -6   9   3       47.59       37.37      4.49 o 
  -5   9   3       51.88       51.04      6.24 o 
  -4   9   3        1.04       -2.22      2.24 o 
  -3   9   3      244.87      277.08      7.91 o 
  -2   9   3       21.31       19.34      5.30 o 
  -1   9   3      675.27      684.20     11.18 o 
   0   9   3       11.40        9.62      3.34 o 
   1   9   3      224.79      198.79      6.37 o 
   2   9   3       99.07      106.99      8.06 o 
   3   9   3     1178.77     1206.53     13.06 o 
   4   9   3      135.26      130.67      4.49 o 
   5   9   3      360.95      340.47      9.99 o 
   6   9   3      135.85      154.01      5.15 o 
   7   9   3       77.56       78.04      4.30 o 
   8   9   3        2.71        2.36      2.25 o 
   9   9   3      141.75      145.88      5.69 o 
  10   9   3       20.72       20.60      3.94 o 
  11   9   3       89.19       86.89      7.26 o 
  12   9   3        2.40       -0.54      4.33 o 
  -9  10   3        2.03        3.61      5.08 o 
  -8  10   3      147.77      141.49      7.94 o 
  -7  10   3        7.71        1.80      6.97 o 
  -6  10   3       17.02       16.30      3.94 o 
  -5  10   3      167.24      172.60      9.39 o 
  -4  10   3       28.03       20.29      4.67 o 
  -3  10   3       20.35       12.58      3.90 o 
  -2  10   3      162.71      132.87      7.59 o 
  -1  10   3        1.68        2.05      2.48 o 
   0  10   3        2.01        0.38      2.35 o 
   1  10   3      739.61      719.74     12.31 o 
   2  10   3      683.07      685.73     11.99 o 
   3  10   3       16.81       20.03      3.11 o 
   4  10   3     1535.66     1482.99     18.49 o 
   5  10   3      564.97      565.66     11.23 o 
   6  10   3        8.84        6.03      2.28 o 
   7  10   3       14.47       13.62      2.68 o 
   8  10   3       68.25       65.16      5.49 o 
   9  10   3       31.36       34.24      3.73 o 
  10  10   3       18.85       23.02      4.13 o 
  11  10   3       18.18       17.93      7.39 o 
  12  10   3       52.64       57.30      9.19 o 
  -8  11   3        5.97        1.32      4.40 o 
  -7  11   3        0.61       -0.59      4.13 o 
  -6  11   3        9.25        3.09      3.98 o 
  -5  11   3       66.74       82.22      8.29 o 
  -4  11   3      380.86      343.52     12.67 o 
  -3  11   3      107.70       98.14      7.59 o 
  -2  11   3      166.58      137.62      8.00 o 
  -1  11   3        7.86       15.16      4.08 o 
   0  11   3       97.99      104.29      5.50 o 
   1  11   3       15.74       18.15      3.38 o 
   2  11   3        0.14       -2.48      2.48 o 
   3  11   3      316.68      319.57      8.64 o 
   4  11   3      591.66      556.31     11.27 o 
   5  11   3      117.85      113.94      5.82 o 
   6  11   3       11.91       11.54      3.16 o 
   7  11   3        4.08        7.75      2.44 o 
   8  11   3        7.45        6.67      2.58 o 
   9  11   3       92.85      100.55      6.17 o 
  10  11   3       48.27       52.78      6.72 o 
  11  11   3       39.47       32.34      6.10 o 
  -7  12   3        4.24       -2.64      4.50 o 
  -6  12   3       10.58        4.74      4.41 o 
  -5  12   3        1.96        5.14      4.15 o 
  -4  12   3        0.04       -0.08      3.72 o 
  -3  12   3        2.60       -5.23      5.23 o 
  -2  12   3       14.66       28.20      8.65 o 
  -1  12   3       21.79       18.18      5.77 o 
   0  12   3        5.66        1.40      2.56 o 
   1  12   3        2.83        2.65      2.64 o 
   2  12   3       71.92       72.03      5.20 o 
   3  12   3      162.93      179.28      6.12 o 
   4  12   3      245.38      263.28      8.88 o 
   5  12   3        4.89        4.93      2.91 o 
   6  12   3        2.82       -2.49      2.49 o 
   7  12   3       40.48       31.21      5.56 o 
   8  12   3       73.32       87.11      5.88 o 
   9  12   3       97.33      110.06      6.71 o 
  10  12   3        0.08        3.28      5.59 o 
  11  12   3        0.68       -4.00      4.20 o 
  -6  13   3       11.91        3.53      4.67 o 
  -5  13   3       52.36       47.68      6.87 o 
  -4  13   3       53.36       56.70      7.34 o 
  -3  13   3       23.12        7.37      4.45 o 
  -2  13   3       41.80       38.93      6.10 o 
  -1  13   3       84.06       84.23      9.01 o 
   0  13   3        8.72        6.03      4.15 o 
   1  13   3      195.04      204.07      8.01 o 
   2  13   3        1.81       -2.69      2.69 o 
   3  13   3       16.64       22.37      4.01 o 
   4  13   3       17.57       12.77      3.53 o 
   5  13   3       28.77       28.00      4.56 o 
   6  13   3      188.50      181.29      7.62 o 
   7  13   3       37.48       27.75      5.35 o 
   8  13   3      160.23      173.27      7.95 o 
   9  13   3       10.09        8.51      4.45 o 
  10  13   3        9.02       14.78      7.57 o 
  -5  14   3        0.75       -3.71      5.77 o 
  -4  14   3        0.25        2.70      4.59 o 
  -3  14   3       37.38       41.09      6.82 o 
  -2  14   3      122.61      116.16      9.28 o 
  -1  14   3       13.00        5.36      4.31 o 
   0  14   3       31.33       29.55      5.63 o 
   1  14   3        7.15        8.78      4.20 o 
   2  14   3       32.88       31.12      4.47 o 
   3  14   3        0.24        3.60      3.13 o 
   4  14   3        0.04       -1.50      2.60 o 
   5  14   3       68.67       67.02     11.47 o 
   6  14   3      117.80      116.04      6.93 o 
   7  14   3       14.26       10.12      5.19 o 
   8  14   3       24.89       31.06      7.03 o 
   9  14   3        2.20       -5.41      5.41 o 
  -4  15   3        0.36       -3.41      4.82 o 
  -3  15   3       38.83       29.28      6.61 o 
  -2  15   3      123.67      132.78     10.16 o 
  -1  15   3       37.94       33.57     16.76 o 
   0  15   3        1.81        5.11      4.24 o 
   1  15   3       29.16       33.17      5.99 o 
   2  15   3      106.93      108.09     26.49 o 
   3  15   3        0.56       -2.85      3.19 o 
   4  15   3        8.47       10.25      3.92 o 
   5  15   3        4.96        5.08      3.49 o 
   6  15   3       44.14       47.90      5.40 o 
   7  15   3        0.69       -3.24      3.24 o 
   8  15   3        0.32       -4.69      5.77 o 
  -2  16   3       20.32       22.71      9.01 o 
  -1  16   3       78.06      107.06     10.27 o 
   0  16   3       52.00       48.43      7.38 o 
   1  16   3       19.37       19.51      5.85 o 
   2  16   3        1.10       -4.44      6.31 o 
   3  16   3        6.47        9.63      4.07 o 
   4  16   3       37.95       37.00      5.38 o 
   5  16   3       48.42       51.96      7.97 o 
   6  16   3       12.10        9.94      4.00 o 
  -3 -15   4        3.87        1.59      4.20 o 
  -2 -15   4        6.33        2.09      4.45 o 
  -1 -15   4        2.60        3.24      6.13 o 
   0 -15   4        6.50        6.49      3.92 o 
   1 -15   4       16.70       16.60      5.59 o 
   2 -15   4       34.49       44.30     16.22 o 
   3 -15   4        6.96       -0.44      4.05 o 
   4 -15   4        3.74        9.32      5.41 o 
  -5 -14   4        5.58        5.23      4.71 o 
  -4 -14   4       44.58       55.70      7.23 o 
  -3 -14   4       82.77       67.07      7.14 o 
  -2 -14   4        3.61        6.22      6.49 o 
  -1 -14   4       15.61       16.18      4.57 o 
   0 -14   4       34.87       32.41      5.70 o 
   1 -14   4       68.22       61.80      7.26 o 
   2 -14   4        1.17        0.05      3.98 o 
   3 -14   4       23.44       22.19      5.48 o 
   4 -14   4        9.04       11.16     11.89 o 
   5 -14   4       19.50       11.63      5.54 o 
   6 -14   4        1.95       -3.39      4.41 o 
  -7 -13   4       28.89       16.22      7.21 o 
  -6 -13   4       23.16       13.71      5.18 o 
  -5 -13   4       64.64       72.54      9.55 o 
  -4 -13   4       26.60       25.04     12.43 o 
  -3 -13   4       10.28        8.61      4.31 o 
  -2 -13   4        0.60        3.60      3.57 o 
  -1 -13   4       84.26       93.34      8.32 o 
   0 -13   4       18.13       25.41      4.38 o 
   1 -13   4       48.23       53.18      5.41 o 
   2 -13   4       17.38        7.42      9.01 o 
   3 -13   4        0.03       -1.80      4.33 o 
   4 -13   4       24.94       24.62      6.13 o 
   5 -13   4       17.44       24.41      7.39 o 
   6 -13   4       16.64       14.65      5.48 o 
   7 -13   4        0.15       -4.50      4.50 o 
  -8 -12   4        1.08       -3.45      3.94 o 
  -7 -12   4       23.68       25.82      7.08 o 
  -6 -12   4        1.63        2.53      4.25 o 
  -5 -12   4        4.89        6.06      4.69 o 
  -4 -12   4       34.99       28.32      5.10 o 
  -3 -12   4       26.69       36.65      5.48 o 
  -2 -12   4        6.78        5.87      3.60 o 
  -1 -12   4        0.02       -2.26      2.26 o 
   0 -12   4        6.59        9.95      2.96 o 
   1 -12   4        5.80        4.87      3.57 o 
   2 -12   4       10.72       19.43      4.82 o 
   3 -12   4       83.54       74.33      9.91 o 
   4 -12   4        1.74       -0.59      3.90 o 
   5 -12   4        0.01       -2.32      3.46 o 
   6 -12   4       47.13       53.11      7.14 o 
   7 -12   4       73.19       83.56      8.83 o 
   8 -12   4        2.40        5.64      4.71 o 
  -8 -11   4       18.33       23.94      4.69 o 
  -7 -11   4        0.24       -1.51      2.90 o 
  -6 -11   4        5.43       10.43      3.53 o 
  -5 -11   4       83.02       90.82      5.96 o 
  -4 -11   4       15.94       16.98      3.64 o 
  -3 -11   4      137.13      109.21     10.81 o 
  -2 -11   4      107.58      102.56      9.01 o 
  -1 -11   4       31.34       30.53      3.70 o 
   0 -11   4       62.09       66.25      4.85 o 
   1 -11   4       56.74       61.85      7.19 o 
   2 -11   4       32.19       34.33      5.05 o 
   3 -11   4       55.75       42.90      5.63 o 
   4 -11   4       12.02       11.80      4.15 o 
   5 -11   4        8.27       14.10      4.50 o 
   6 -11   4       87.66       93.97     12.43 o 
   7 -11   4       55.19       64.37      7.18 o 
   8 -11   4        0.09        1.19      4.06 o 
   9 -11   4       20.57       26.64      6.21 o 
  -9 -10   4       10.48       13.13      4.38 o 
  -8 -10   4       26.04       17.35      4.21 o 
  -7 -10   4      123.39      128.38      6.93 o 
  -6 -10   4        1.81        5.25      2.90 o 
  -5 -10   4        8.80       11.10      3.21 o 
  -4 -10   4      192.21      199.75     10.77 o 
  -3 -10   4       12.03       10.80      4.92 o 
  -2 -10   4        3.36        4.09      2.15 o 
  -1 -10   4      244.58      257.49     18.32 o 
   0 -10   4      155.27      149.03      6.67 o 
   1 -10   4      411.39      386.90     13.81 o 
   2 -10   4      104.58      101.72      4.57 o 
   3 -10   4      128.91      124.22      7.75 o 
   4 -10   4       38.75       28.61      4.82 o 
   5 -10   4        6.43       11.21      6.49 o 
   6 -10   4      161.68      138.43      8.83 o 
   7 -10   4        2.96        5.70      4.15 o 
   8 -10   4       59.08       47.54      5.12 o 
   9 -10   4       60.41       74.96      9.60 o 
  10 -10   4       11.24       20.32      4.96 o 
 -10  -9   4       17.43        3.12      5.64 o 
  -9  -9   4      454.13      490.06     13.25 o 
  -8  -9   4       79.83       79.65      5.88 o 
  -7  -9   4        1.28        1.23      2.90 o 
  -6  -9   4        7.33        8.56      2.95 o 
  -5  -9   4      233.04      210.56      7.63 o 
  -4  -9   4       88.90       90.40      5.27 o 
  -3  -9   4      196.21      187.15      6.72 o 
  -2  -9   4      115.31      104.57      4.44 o 
  -1  -9   4        1.10        1.49      2.03 o 
   0  -9   4        8.66        3.02      2.93 o 
   1  -9   4      280.35      313.68      8.81 o 
   2  -9   4       16.09       19.27      4.03 o 
   3  -9   4      253.86      263.52     15.86 o 
   4  -9   4      429.07      397.44      9.71 o 
   5  -9   4     1119.66     1116.83     18.38 o 
   6  -9   4      154.34      151.15      6.57 o 
   7  -9   4       13.30       15.34      5.22 o 
   8  -9   4       13.21       14.32      3.73 o 
   9  -9   4       32.01       39.49      9.65 o 
  10  -9   4       19.14       23.09      4.72 o 
  11  -9   4       12.45        5.95      4.71 o 
 -10  -8   4      202.21      200.08      9.16 o 
  -9  -8   4       47.18       59.14      5.96 o 
  -8  -8   4       67.89       70.04      5.75 o 
  -7  -8   4       20.83       21.58      3.79 o 
  -6  -8   4        3.23       -1.61      2.53 o 
  -5  -8   4      126.57      111.58      7.95 o 
  -4  -8   4       95.35       91.42      5.81 o 
  -3  -8   4      323.51      317.14      9.27 o 
  -2  -8   4       17.74       25.43      2.54 o 
  -1  -8   4        2.91        1.45      1.74 o 
   0  -8   4       23.91       14.51      2.60 o 
   1  -8   4       14.36       17.28      1.89 o 
   2  -8   4      278.53      285.93      5.20 o 
   3  -8   4     1942.17     2006.21     17.58 o 
   4  -8   4      192.92      200.73      6.61 o 
   5  -8   4     1845.51     1754.75     33.25 o 
   6  -8   4      530.70      505.40     14.34 o 
   7  -8   4       26.91       30.04      3.94 o 
   8  -8   4       15.95       15.52      3.65 o 
   9  -8   4      101.52      106.77      6.56 o 
  10  -8   4       42.54       44.43      4.79 o 
  11  -8   4       19.22       11.04      4.82 o 
 -11  -7   4        3.97       11.17      7.57 o 
 -10  -7   4        4.03        1.29      3.32 o 
  -9  -7   4       46.35       46.34      7.01 o 
  -8  -7   4       47.55       42.23      4.79 o 
  -7  -7   4       76.73       79.75      5.40 o 
  -6  -7   4       77.30       71.00      9.09 o 
  -5  -7   4      131.94      123.39      5.89 o 
  -4  -7   4       34.50       27.95      3.38 o 
  -3  -7   4      219.84      209.58      8.37 o 
  -2  -7   4       74.97       64.98      2.95 o 
  -1  -7   4      305.43      336.90      5.41 o 
   0  -7   4      372.78      354.92      5.44 o 
   1  -7   4      501.79      500.67      8.26 o 
   2  -7   4       58.78       61.45      3.08 o 
   3  -7   4       53.17       63.33      2.74 o 
   4  -7   4      765.17      755.46      9.83 o 
   5  -7   4      388.29      422.79      9.28 o 
   6  -7   4      263.28      274.25      7.96 o 
   7  -7   4      521.52      517.14     14.34 o 
   8  -7   4      527.86      519.77     11.86 o 
   9  -7   4        2.33        4.05      3.11 o 
  10  -7   4       19.98       20.03      4.21 o 
  11  -7   4       27.76       33.60      5.99 o 
  12  -7   4       57.54       42.84     12.25 o 
 -11  -6   4       21.39        9.18      4.93 o 
 -10  -6   4       15.07       21.71      4.36 o 
  -9  -6   4        7.61        7.83      4.10 o 
  -8  -6   4      271.16      285.72      9.08 o 
  -7  -6   4      178.06      160.14      9.23 o 
  -6  -6   4       65.89       60.67      4.09 o 
  -5  -6   4       14.88       10.77      2.33 o 
  -4  -6   4      253.30      264.97      6.24 o 
  -3  -6   4      202.34      201.83      4.28 o 
  -2  -6   4       22.42       14.95      1.71 o 
  -1  -6   4     1287.12     1261.17     10.68 o 
   0  -6   4      995.93     1023.84      9.31 o 
   1  -6   4        1.48        2.52      1.23 o 
   2  -6   4        4.78       11.59      1.48 o 
   3  -6   4      106.15      103.21      2.77 o 
   4  -6   4        6.90        6.46      1.43 o 
   5  -6   4        1.18        3.69      1.62 o 
   6  -6   4        1.98        3.78      1.88 o 
   7  -6   4       12.31       10.39      3.89 o 
   8  -6   4        3.99        4.82      2.90 o 
   9  -6   4      152.25      137.04     12.72 o 
  10  -6   4        9.13        6.12      5.35 o 
  11  -6   4       50.04       41.19      8.65 o 
  12  -6   4        6.93        6.31      6.13 o 
 -11  -5   4        0.51       -2.23      7.75 o 
 -10  -5   4       48.09       50.82      6.63 o 
  -9  -5   4       15.24        7.03      2.87 o 
  -8  -5   4      293.11      272.31     11.29 o 
  -7  -5   4        2.53        2.82      2.23 o 
  -6  -5   4      197.50      204.25      6.03 o 
  -5  -5   4      970.51     1000.71     21.07 o 
  -4  -5   4      553.07      584.84      8.89 o 
  -3  -5   4      281.44      286.60      6.88 o 
  -2  -5   4     3091.85     3012.43     18.94 o 
  -1  -5   4      574.81      666.10      6.46 o 
   0  -5   4     1034.03     1009.12     13.85 o 
   1  -5   4      645.73      686.90      6.95 o 
   2  -5   4      177.04      170.77      3.67 o 
   3  -5   4      976.71     1016.20      8.88 o 
   4  -5   4      964.91      951.07      8.80 o 
   5  -5   4      806.06      827.44      9.88 o 
   6  -5   4      110.38      119.95      4.36 o 
   7  -5   4      836.26      836.73     11.13 o 
   8  -5   4     1149.97     1119.32     12.42 o 
   9  -5   4      117.95      112.96      6.07 o 
  10  -5   4       39.48       40.08      4.71 o 
  11  -5   4        8.53       13.39      4.57 o 
  12  -5   4        5.61        3.58      4.05 o 
  13  -5   4        7.38       10.90      5.77 o 
 -11  -4   4       10.20        8.27      3.88 o 
 -10  -4   4       62.55       73.54      6.16 o 
  -9  -4   4        2.68        1.41      2.42 o 
  -8  -4   4       29.86       27.12      3.35 o 
  -7  -4   4       24.54       20.07      2.97 o 
  -6  -4   4       23.13       28.75      3.11 o 
  -5  -4   4      386.79      356.88      7.21 o 
  -4  -4   4      677.14      632.70      9.09 o 
  -3  -4   4      622.15      626.18      8.35 o 
  -2  -4   4       43.61       42.77      2.16 o 
  -1  -4   4        1.58        0.33      0.94 o 
   0  -4   4      147.52      169.74      3.30 o 
   1  -4   4       58.74       69.27      2.29 o 
   2  -4   4     5736.67     5768.16     30.07 o 
   3  -4   4     2862.40     2987.66     20.06 o 
   4  -4   4       75.60       74.41      4.24 o 
   5  -4   4       58.99       50.25      3.26 o 
   6  -4   4      785.34      772.83     11.60 o 
   7  -4   4       32.72       33.62      2.93 o 
   8  -4   4     1982.82     1926.69     18.65 o 
   9  -4   4      645.05      651.68     10.64 o 
  10  -4   4      138.74      155.85      5.82 o 
  11  -4   4        0.64        3.04      3.69 o 
  12  -4   4      125.72      133.03      9.04 o 
  13  -4   4        7.14       11.01      4.96 o 
 -11  -3   4        7.75       11.20      4.02 o 
 -10  -3   4       12.35        9.00      3.58 o 
  -9  -3   4       11.51       14.56      3.67 o 
  -8  -3   4      122.17      137.89      5.52 o 
  -7  -3   4      816.51      850.10     12.28 o 
  -6  -3   4      405.63      405.49      8.06 o 
  -5  -3   4       20.90       26.02      3.02 o 
  -4  -3   4        6.09        6.32      2.66 o 
  -3  -3   4      142.27      172.66      3.57 o 
  -2  -3   4        2.73        1.42      0.82 o 
  -1  -3   4       55.58       54.84      1.98 o 
   0  -3   4     2393.36     2303.84     14.13 o 
   1  -3   4        1.97        2.52      0.93 o 
   2  -3   4      470.73      529.59      5.54 o 
   3  -3   4      322.40      338.38      4.50 o 
   4  -3   4      929.11      867.57      7.77 o 
   5  -3   4     2198.25     2293.28     15.23 o 
   6  -3   4      626.98      643.86      7.07 o 
   7  -3   4        6.57        4.41      1.94 o 
   8  -3   4      181.65      174.42      5.46 o 
   9  -3   4       15.61       24.64      3.50 o 
  10  -3   4       46.24       52.13      3.99 o 
  11  -3   4        6.66        6.95      3.07 o 
  12  -3   4        1.41       -0.57      3.78 o 
  13  -3   4        6.12       -1.93      3.96 o 
 -12  -2   4        2.82        0.39      3.82 o 
 -11  -2   4       10.72        7.52      3.70 o 
 -10  -2   4        6.43        9.25      3.53 o 
  -9  -2   4      264.20      256.09      9.02 o 
  -8  -2   4        7.70       12.09      2.69 o 
  -7  -2   4     1203.87     1191.84     14.61 o 
  -6  -2   4        6.47        5.59      2.50 o 
  -5  -2   4      235.10      233.81      5.76 o 
  -4  -2   4     1271.02     1266.35     12.73 o 
  -3  -2   4      215.48      235.28      4.98 o 
  -2  -2   4      183.19      161.25      3.96 o 
  -1  -2   4       79.69       87.20      3.18 o 
   0  -2   4     1309.77     1271.32      8.94 o 
   1  -2   4      133.26      164.36      2.99 o 
   2  -2   4       16.27       11.50      1.17 o 
   3  -2   4     1386.61     1415.07      9.21 o 
   4  -2   4      181.71      155.52      3.18 o 
   5  -2   4      703.54      742.94      7.27 o 
   6  -2   4     1838.55     1893.76     13.69 o 
   7  -2   4       52.22       44.06      3.11 o 
   8  -2   4      159.01      145.65      4.99 o 
   9  -2   4      265.38      262.28      6.79 o 
  10  -2   4       49.87       57.47      3.92 o 
  11  -2   4        4.69        9.31      3.21 o 
  12  -2   4       14.42       22.49      4.79 o 
  13  -2   4        0.73        4.06      3.37 o 
  14  -2   4        2.44       -3.94      3.94 o 
 -12  -1   4       74.61       69.78      9.31 o 
 -11  -1   4        2.34        2.59      3.67 o 
 -10  -1   4       62.38       48.69      7.14 o 
  -9  -1   4       75.97       80.61      7.70 o 
  -8  -1   4       28.27       34.80      6.42 o 
  -7  -1   4      182.86      178.15      5.81 o 
  -6  -1   4      190.67      183.58      5.60 o 
  -5  -1   4      383.38      363.72      6.03 o 
  -4  -1   4      356.09      321.77      4.17 o 
  -3  -1   4       54.62       47.50      2.74 o 
  -2  -1   4      972.57      999.67      9.86 o 
  -1  -1   4        8.34       13.06      1.48 o 
   0  -1   4     5495.58     5636.55     28.24 o 
   1  -1   4      133.81      154.11      3.66 o 
   2  -1   4      788.43      747.63      6.43 o 
   3  -1   4       55.61       48.59      1.96 o 
   4  -1   4     1153.51      997.94      8.14 o 
   5  -1   4      270.70      287.43      4.34 o 
   6  -1   4      353.53      339.10      5.06 o 
   7  -1   4      113.50      116.83      3.48 o 
   8  -1   4       11.51       11.48      2.76 o 
   9  -1   4      612.21      635.82     11.19 o 
  10  -1   4      218.89      234.02      6.57 o 
  11  -1   4       43.54       49.19      5.31 o 
  12  -1   4       13.88       15.99      3.65 o 
  13  -1   4       50.39       52.58      7.06 o 
  14  -1   4        3.18        4.33      3.54 o 
 -12   0   4        1.98        1.69      4.15 o 
 -11   0   4        3.03        6.08      5.28 o 
 -10   0   4        5.58        6.33      3.44 o 
  -9   0   4      116.96      119.34     11.63 o 
  -8   0   4      375.96      348.23      9.93 o 
  -7   0   4        6.24        5.29      2.86 o 
  -6   0   4      231.19      259.14      6.37 o 
  -5   0   4      535.05      533.90      8.20 o 
  -4   0   4      514.18      579.12      6.18 o 
  -3   0   4      910.59      947.31      7.64 o 
  -2   0   4     1541.87     1583.40     13.05 o 
  -1   0   4        0.43        1.22      0.77 o 
   0   0   4     3670.01     3600.56     20.70 o 
   1   0   4     1673.82     1581.81      9.19 o 
   2   0   4     1402.62     1317.80      8.61 o 
   3   0   4        2.94        1.44      0.76 o 
   4   0   4     2453.82     2455.25     14.76 o 
   5   0   4        3.92        3.46      1.13 o 
   6   0   4      455.44      474.99     10.05 o 
   7   0   4       68.20       67.77      2.85 o 
   8   0   4      521.15      514.23      7.09 o 
   9   0   4      284.31      284.90      8.22 o 
  10   0   4        1.50        1.01      2.99 o 
  11   0   4      134.71      135.02      6.43 o 
  12   0   4      394.97      422.94     11.21 o 
  13   0   4        5.26        0.96      4.62 o 
  14   0   4       78.94       87.80      8.14 o 
 -12   1   4       17.70       14.32      5.85 o 
 -11   1   4       37.68       34.86      5.13 o 
 -10   1   4       67.48       78.41      6.19 o 
  -9   1   4        0.71        1.93      3.11 o 
  -8   1   4       61.50       74.32      5.41 o 
  -7   1   4        2.59        3.18      3.50 o 
  -6   1   4       34.11       37.61      3.59 o 
  -5   1   4      280.41      314.89      6.25 o 
  -4   1   4      278.44      258.85      4.17 o 
  -3   1   4     4072.89     4457.81     24.59 o 
  -2   1   4       47.94       41.89      1.94 o 
  -1   1   4     3456.48     3393.71     18.65 o 
   0   1   4      612.87      607.27      6.70 o 
   1   1   4     6439.72     6386.29     31.17 o 
   2   1   4       98.96       89.60      2.65 o 
   3   1   4        0.19       -1.03      1.03 o 
   4   1   4     2193.60     2174.74     13.59 o 
   5   1   4      110.92      119.05      3.07 o 
   6   1   4       54.48       43.33      2.36 o 
   7   1   4      238.62      242.51      4.62 o 
   8   1   4       19.20       20.80      2.19 o 
   9   1   4       39.19       48.62      3.54 o 
  10   1   4      848.89      821.42     14.07 o 
  11   1   4       38.07       39.57      4.37 o 
  12   1   4      298.62      281.83      9.14 o 
  13   1   4       38.11       31.94      4.78 o 
  14   1   4       65.51       72.18     12.07 o 
 -11   2   4       63.91       83.65     12.25 o 
 -10   2   4       95.51      100.23      7.47 o 
  -9   2   4       48.52       51.00      5.25 o 
  -8   2   4      467.20      489.19     11.46 o 
  -7   2   4      317.63      308.02     11.69 o 
  -6   2   4      638.98      657.52     11.85 o 
  -5   2   4       23.00       16.95      1.79 o 
  -4   2   4       14.08       10.40      1.46 o 
  -3   2   4      185.36      225.58      4.80 o 
  -2   2   4       86.80      107.58      2.68 o 
  -1   2   4        1.03       -0.06      0.87 o 
   0   2   4     1474.52     1537.61     10.15 o 
   1   2   4     1319.62     1407.56      9.33 o 
   2   2   4      166.79      155.74      2.51 o 
   3   2   4      378.96      350.94      4.99 o 
   4   2   4      259.23      330.17      4.22 o 
   5   2   4        9.27       13.92      1.36 o 
   6   2   4     1044.66     1027.60      9.13 o 
   7   2   4        4.06        2.55      1.73 o 
   8   2   4      226.13      210.91      7.68 o 
   9   2   4       24.49       27.50      2.59 o 
  10   2   4       74.25       79.94      5.54 o 
  11   2   4      527.23      530.62     11.79 o 
  12   2   4       51.90       52.81      6.92 o 
  13   2   4        0.11        0.94      2.95 o 
  14   2   4       36.32       26.50      5.99 o 
 -11   3   4        2.90        4.41      4.93 o 
 -10   3   4       93.88      103.44     18.38 o 
  -9   3   4      158.61      157.02     16.40 o 
  -8   3   4      121.32      132.00      7.03 o 
  -7   3   4      634.93      605.77     18.67 o 
  -6   3   4      354.84      334.69      8.73 o 
  -5   3   4      430.60      420.78     11.26 o 
  -4   3   4        2.14       -1.14      1.14 o 
  -3   3   4      386.89      355.49      5.03 o 
  -2   3   4      446.08      460.42      5.42 o 
  -1   3   4       27.30       36.52      2.79 o 
   0   3   4     1808.16     1756.29     11.47 o 
   1   3   4       56.39       68.15      2.15 o 
   2   3   4       95.24      115.31      2.30 o 
   3   3   4     4367.18     4259.64     22.52 o 
   4   3   4      246.26      247.26      3.64 o 
   5   3   4       20.28       26.58      1.77 o 
   6   3   4     4061.15     4184.96     24.32 o 
   7   3   4      782.63      796.38      9.31 o 
   8   3   4        0.03        3.16      1.62 o 
   9   3   4       22.97       17.76      2.28 o 
  10   3   4      180.24      176.04      5.84 o 
  11   3   4       17.81       15.69      3.69 o 
  12   3   4        6.75        5.77      3.12 o 
  13   3   4       55.70       64.82      5.62 o 
  14   3   4        7.04       12.17      4.96 o 
 -11   4   4       22.42       23.78      7.93 o 
 -10   4   4       20.08       17.79      5.95 o 
  -9   4   4       65.45       81.71      7.77 o 
  -8   4   4      134.67      122.79      8.40 o 
  -7   4   4       62.39       62.29      9.91 o 
  -6   4   4       88.34      100.24      4.99 o 
  -5   4   4      314.34      311.79      7.09 o 
  -4   4   4      579.55      590.80      6.95 o 
  -3   4   4      685.97      706.86      7.31 o 
  -2   4   4      542.44      523.24      5.95 o 
  -1   4   4     1384.05     1394.34     12.17 o 
   0   4   4     1269.44     1255.20      9.32 o 
   1   4   4       67.28       53.95      2.68 o 
   2   4   4      347.92      373.20      4.42 o 
   3   4   4      588.49      608.85      5.89 o 
   4   4   4      300.10      348.24      4.56 o 
   5   4   4     2849.68     2799.90     17.46 o 
   6   4   4        5.04        1.05      1.25 o 
   7   4   4      177.72      170.58      4.52 o 
   8   4   4      131.61      124.18      6.08 o 
   9   4   4      925.45      894.51     10.39 o 
  10   4   4      768.50      778.70     13.11 o 
  11   4   4      242.01      261.93      8.53 o 
  12   4   4       22.08       18.02      3.67 o 
  13   4   4       11.89       12.45      3.81 o 
  14   4   4        1.35        2.03      5.59 o 
 -11   5   4       40.23       32.43      7.01 o 
 -10   5   4        2.46        0.48      4.45 o 
  -9   5   4       43.94       51.14      7.01 o 
  -8   5   4        0.05        0.18      8.65 o 
  -7   5   4      398.23      398.94     13.50 o 
  -6   5   4       65.85       73.19      5.04 o 
  -5   5   4      901.31      848.93     16.54 o 
  -4   5   4       17.12       18.45      2.20 o 
  -3   5   4      369.61      336.81      5.10 o 
  -2   5   4        0.04        1.44      1.07 o 
  -1   5   4      193.42      201.71      3.66 o 
   0   5   4       16.20       24.18      1.63 o 
   1   5   4      292.75      336.70      4.42 o 
   2   5   4     2231.66     2336.12     16.45 o 
   3   5   4        9.37        1.40      1.01 o 
   4   5   4       67.27       78.18      2.54 o 
   5   5   4     1265.97     1290.74     10.73 o 
   6   5   4        0.34        1.27      1.39 o 
   7   5   4       90.14       98.59      3.45 o 
   8   5   4      332.49      333.88      6.07 o 
   9   5   4     2171.10     2150.25     22.06 o 
  10   5   4       30.19       35.56      3.44 o 
  11   5   4        5.63        5.29      2.65 o 
  12   5   4        1.66        0.41      3.54 o 
  13   5   4       32.76       20.90      7.57 o 
  14   5   4        5.08        9.01      6.49 o 
 -10   6   4       33.42       30.63      6.50 o 
  -9   6   4       89.91      109.83     10.63 o 
  -8   6   4        1.91        7.59      4.45 o 
  -7   6   4       63.40       61.39      6.72 o 
  -6   6   4        7.95        5.84      2.91 o 
  -5   6   4       25.20       29.37      3.60 o 
  -4   6   4      237.71      249.09      7.30 o 
  -3   6   4       90.64       96.63      3.75 o 
  -2   6   4       11.76        8.91      1.39 o 
  -1   6   4       88.74       92.51      2.71 o 
   0   6   4      549.24      578.43      6.04 o 
   1   6   4     4740.94     4674.51     25.43 o 
   2   6   4      818.00      947.77      8.16 o 
   3   6   4      358.79      379.43      4.96 o 
   4   6   4       48.81       49.98      2.32 o 
   5   6   4      348.45      321.16      6.34 o 
   6   6   4       30.09       32.05      2.45 o 
   7   6   4       14.52       10.48      2.56 o 
   8   6   4      265.10      272.58      5.69 o 
   9   6   4      677.69      614.59     12.07 o 
  10   6   4      345.18      333.50      9.54 o 
  11   6   4        2.58        3.84      2.96 o 
  12   6   4       17.72       14.95      7.57 o 
  13   6   4      101.35       94.43     11.17 o 
 -10   7   4       67.28       79.47     16.94 o 
  -9   7   4        7.82       10.70      5.48 o 
  -8   7   4        7.13        4.55      8.83 o 
  -7   7   4      120.39      129.95     14.96 o 
  -6   7   4       52.60       52.32      4.83 o 
  -5   7   4        0.63        2.05      2.61 o 
  -4   7   4       45.90       43.49      4.08 o 
  -3   7   4      318.43      291.03      7.66 o 
  -2   7   4      247.42      257.47      5.56 o 
  -1   7   4      271.58      315.03      5.90 o 
   0   7   4      119.83      122.62      2.87 o 
   1   7   4        7.10        6.04      1.18 o 
   2   7   4       10.21        8.37      1.51 o 
   3   7   4     1844.74     1959.42     13.56 o 
   4   7   4      998.35     1018.21      9.00 o 
   5   7   4      589.08      610.13      8.52 o 
   6   7   4      379.58      378.88      7.08 o 
   7   7   4     1106.89     1149.72     13.12 o 
   8   7   4      135.02      136.73      5.08 o 
   9   7   4       73.26       77.95      7.50 o 
  10   7   4       16.92       13.05      3.24 o 
  11   7   4        5.19        8.51      3.43 o 
  12   7   4        1.46        2.87      3.32 o 
  13   7   4       20.89       15.86      7.21 o 
 -10   8   4       34.94       42.89     10.81 o 
  -9   8   4        8.93        5.93      5.18 o 
  -8   8   4       38.35       51.07      7.12 o 
  -7   8   4       22.99       26.00      4.34 o 
  -6   8   4        5.12        2.67      3.53 o 
  -5   8   4        7.03        7.30      2.89 o 
  -4   8   4       52.16       55.82      4.69 o 
  -3   8   4      408.45      437.49      9.49 o 
  -2   8   4      891.47      885.97     11.56 o 
  -1   8   4      201.93      236.15      5.51 o 
   0   8   4      615.25      614.80      8.44 o 
   1   8   4       43.91       48.74      3.17 o 
   2   8   4      752.09      782.52      9.12 o 
   3   8   4     1463.88     1530.04     13.93 o 
   4   8   4        0.88        1.10      1.65 o 
   5   8   4      272.78      283.30      6.08 o 
   6   8   4      882.89      850.10     10.97 o 
   7   8   4        3.89        3.86      2.29 o 
   8   8   4      216.25      235.41      6.46 o 
   9   8   4       52.55       61.99      4.92 o 
  10   8   4       14.33        6.80      3.23 o 
  11   8   4       74.09       88.47      7.94 o 
  12   8   4        2.08        7.21      4.33 o 
  13   8   4        0.42        2.16      6.49 o 
  -9   9   4       23.56        8.75      5.80 o 
  -8   9   4       19.85       22.71      5.99 o 
  -7   9   4      188.74      191.28     11.87 o 
  -6   9   4       84.07       69.66      5.61 o 
  -5   9   4      177.29      189.11      7.34 o 
  -4   9   4      196.58      196.82      7.30 o 
  -3   9   4        6.11        3.94      2.66 o 
  -2   9   4        8.96        8.16      2.70 o 
  -1   9   4       10.28        8.32      2.57 o 
   0   9   4        0.21        5.60      2.32 o 
   1   9   4       13.95       10.71      2.63 o 
   2   9   4       46.71       55.36      4.23 o 
   3   9   4      115.57      107.00      5.41 o 
   4   9   4      207.47      213.40      8.37 o 
   5   9   4       29.16       36.50      3.07 o 
   6   9   4       98.93      103.24      6.19 o 
   7   9   4      208.88      213.41      6.09 o 
   8   9   4       12.87        3.79      2.23 o 
   9   9   4      191.84      196.92      7.63 o 
  10   9   4        2.09        6.45      3.16 o 
  11   9   4       78.77       85.17      5.95 o 
  12   9   4        1.05        6.67      4.33 o 
  13   9   4        7.71       15.36      5.44 o 
  -8  10   4        2.84        3.23      4.93 o 
  -7  10   4        4.48        6.07      5.85 o 
  -6  10   4        4.66        1.17      3.15 o 
  -5  10   4       66.45       69.14      5.57 o 
  -4  10   4       28.47       30.87      5.33 o 
  -3  10   4        0.61        4.79      3.46 o 
  -2  10   4        0.57        6.25      3.38 o 
  -1  10   4        0.00       -0.51      2.54 o 
   0  10   4        0.01       -2.04      2.43 o 
   1  10   4      461.83      471.31     10.31 o 
   2  10   4       13.62       13.74      3.30 o 
   3  10   4      228.06      184.66      6.93 o 
   4  10   4        7.07       12.90      2.97 o 
   5  10   4      109.76      106.67      4.68 o 
   6  10   4       40.94       32.40      3.24 o 
   7  10   4      123.44      122.86      5.06 o 
   8  10   4        9.62       12.49      3.26 o 
   9  10   4       21.10       19.81      3.79 o 
  10  10   4       99.28      100.66      6.31 o 
  11  10   4        0.64        2.88      3.26 o 
  12  10   4        8.66       10.24      4.82 o 
  -8  11   4       86.53       86.14     14.42 o 
  -7  11   4       42.45       60.00     14.24 o 
  -6  11   4        2.69        2.28      3.98 o 
  -5  11   4        9.13        2.15      3.80 o 
  -4  11   4        8.36       14.58      9.37 o 
  -3  11   4        3.83       -3.28      3.28 o 
  -2  11   4       24.54       32.38      5.08 o 
  -1  11   4      136.60      134.70     14.06 o 
   0  11   4      484.51      460.42     10.31 o 
   1  11   4       18.94       16.71      4.45 o 
   2  11   4      211.25      202.67      7.21 o 
   3  11   4      136.66      133.60      6.49 o 
   4  11   4      228.95      217.12      7.53 o 
   5  11   4      238.49      241.79      9.08 o 
   6  11   4       21.93        9.58      2.98 o 
   7  11   4      103.30      104.11      4.96 o 
   8  11   4       24.71       18.16      3.59 o 
   9  11   4        8.71        4.35      5.10 o 
  10  11   4      100.56      109.60     13.67 o 
  11  11   4        8.20       12.95      4.71 o 
  12  11   4       93.42      120.74      9.49 o 
  -7  12   4        1.02       -3.98      3.98 o 
  -6  12   4       46.41       43.07      6.82 o 
  -5  12   4       19.75       19.47      5.18 o 
  -4  12   4        1.45        0.70      3.98 o 
  -3  12   4      112.90      124.66     11.53 o 
  -2  12   4      111.43      103.55      7.85 o 
  -1  12   4      229.45      239.05     23.43 o 
   0  12   4        1.49        1.30      3.18 o 
   1  12   4        0.43        2.14      2.74 o 
   2  12   4       37.71       37.96      5.21 o 
   3  12   4       31.48       37.14      4.51 o 
   4  12   4      855.93      880.80     13.05 o 
   5  12   4       40.28       30.66      5.35 o 
   6  12   4        6.54        3.37      3.28 o 
   7  12   4       37.27       35.17      8.11 o 
   8  12   4       56.13       61.79      7.75 o 
   9  12   4      141.38      159.70      9.43 o 
  10  12   4        0.58        1.54      3.17 o 
  11  12   4        1.23       -3.69      3.69 o 
  -6  13   4       17.83       17.06      5.95 o 
  -5  13   4        8.79        5.45      5.23 o 
  -4  13   4       52.46       57.35     10.09 o 
  -3  13   4       37.30       31.14      6.10 o 
  -2  13   4       77.32       95.46     19.28 o 
  -1  13   4        3.20        1.64      3.64 o 
   0  13   4       38.49       26.89      5.18 o 
   1  13   4      111.89      117.02     13.79 o 
   2  13   4      659.29      644.63     13.56 o 
   3  13   4       37.37       29.76      4.30 o 
   4  13   4        4.98        7.12      3.32 o 
   5  13   4        4.09        2.69      2.95 o 
   6  13   4        0.02        0.51      2.75 o 
   7  13   4       11.18       10.09      3.53 o 
   8  13   4       15.97       16.38      4.96 o 
   9  13   4        4.98        5.71      4.45 o 
  10  13   4        1.08        0.95      5.77 o 
  -5  14   4       47.77       63.24      8.14 o 
  -4  14   4        5.82        6.54      4.82 o 
  -3  14   4       84.75      104.58     11.53 o 
  -2  14   4        2.77        0.16      4.05 o 
  -1  14   4       41.98       46.86     11.35 o 
   0  14   4        0.03       -3.43      3.43 o 
   1  14   4       41.76       50.69      6.63 o 
   2  14   4        0.16        1.83      2.96 o 
   3  14   4        1.91        1.45      3.07 o 
   4  14   4        7.63       18.86      3.94 o 
   5  14   4       96.49      109.35      7.53 o 
   6  14   4      290.82      291.71      9.96 o 
   7  14   4        7.26        8.13      4.71 o 
   8  14   4        1.28        0.59      4.05 o 
   9  14   4       19.83       34.40      6.37 o 
  -3  15   4       64.84       82.59     12.25 o 
  -2  15   4       77.49       92.20      9.13 o 
  -1  15   4       58.86       55.03     12.25 o 
   0  15   4        5.70        3.24      6.49 o 
   1  15   4       17.63       18.59      5.19 o 
   2  15   4       21.28       24.30      6.13 o 
   3  15   4        4.60        5.83      3.58 o 
   4  15   4       13.53       10.22      3.92 o 
   5  15   4       58.29       63.32      7.70 o 
   6  15   4       60.25       61.29      5.96 o 
   7  15   4        0.05       -3.72      3.72 o 
   8  15   4        6.12        1.13      4.45 o 
  -1  16   4       12.47        9.66     14.60 o 
   0  16   4       31.30       46.05     15.68 o 
   1  16   4        1.16       -3.37      9.73 o 
   2  16   4        0.06       -3.82      3.82 o 
   3  16   4       17.22       27.90      7.77 o 
   4  16   4       17.61       19.53      4.75 o 
   5  16   4       67.85       72.13      7.74 o 
   6  16   4       16.05       16.15      5.59 o 
  -2 -15   5       12.49       21.27      8.29 o 
  -1 -15   5       44.47       38.20      9.37 o 
   0 -15   5       10.99       11.89      6.85 o 
   1 -15   5        0.28       -2.16      6.13 o 
   2 -15   5       20.21       30.79      6.47 o 
   3 -15   5        4.67        6.08      5.59 o 
  -4 -14   5        5.09        2.34      4.33 o 
  -3 -14   5       11.55        7.75      4.59 o 
  -2 -14   5       28.88       15.11      4.96 o 
  -1 -14   5       51.56       47.88      8.11 o 
   0 -14   5      217.42      237.88     16.22 o 
   1 -14   5      105.06      101.28      8.62 o 
   2 -14   5      174.14      185.80     12.07 o 
   3 -14   5       18.19       16.05      5.44 o 
   4 -14   5        5.38        4.30      4.40 o 
   5 -14   5       17.20       18.17      5.73 o 
  -6 -13   5       57.09       63.91      8.00 o 
  -5 -13   5      179.99      187.89     10.81 o 
  -4 -13   5        0.71        3.24      4.08 o 
  -3 -13   5       29.95       36.53      7.21 o 
  -2 -13   5        3.63        3.64      3.69 o 
  -1 -13   5       50.53       44.34      6.12 o 
   0 -13   5        5.58        3.71      3.43 o 
   1 -13   5      183.25      188.17      9.55 o 
   2 -13   5        7.65       10.30      4.45 o 
   3 -13   5        7.01        6.78      7.21 o 
   4 -13   5       29.92       30.29      5.95 o 
   5 -13   5       89.38       88.14      8.11 o 
   6 -13   5       17.34       12.80      5.33 o 
   7 -13   5        0.29       -4.06      4.06 o 
  -7 -12   5       90.44      103.06      7.27 o 
  -6 -12   5       59.46       56.78      5.75 o 
  -5 -12   5       50.58       46.48      6.61 o 
  -4 -12   5        0.73       -2.03      3.43 o 
  -3 -12   5       52.19       47.44      6.24 o 
  -2 -12   5       87.35       86.54      7.26 o 
  -1 -12   5       16.10       19.84      6.31 o 
   0 -12   5       30.33       35.82      4.30 o 
   1 -12   5        4.46        5.93      2.90 o 
   2 -12   5        0.84        2.16      3.57 o 
   3 -12   5      112.23      100.01      7.77 o 
   4 -12   5        0.71       -1.62      3.57 o 
   5 -12   5       19.30       17.77      4.96 o 
   6 -12   5       25.98       34.30      6.21 o 
   7 -12   5       19.11       19.66      5.70 o 
   8 -12   5       82.52       83.42      8.65 o 
  -8 -11   5        2.52        3.72      3.75 o 
  -7 -11   5        0.65        2.33      3.26 o 
  -6 -11   5       15.05       19.32      4.02 o 
  -5 -11   5       11.96       11.66      3.39 o 
  -4 -11   5        8.06        7.54      3.05 o 
  -3 -11   5       89.06       93.30      5.82 o 
  -2 -11   5       35.75       29.32      6.49 o 
  -1 -11   5       39.96       33.71      4.84 o 
   0 -11   5       48.37       47.80      6.91 o 
   1 -11   5      328.84      351.02     11.56 o 
   2 -11   5       13.99       14.11      3.28 o 
   3 -11   5      117.23      108.25      9.73 o 
   4 -11   5       37.05       31.32      7.93 o 
   5 -11   5       73.51       71.75     10.09 o 
   6 -11   5        0.17        3.38      4.14 o 
   7 -11   5      498.69      495.24     15.93 o 
   8 -11   5       11.35        9.76      8.11 o 
   9 -11   5       30.65       31.55      7.93 o 
  -8 -10   5        3.12        6.08      3.67 o 
  -7 -10   5        1.70        3.93      3.19 o 
  -6 -10   5       17.13        7.16      3.28 o 
  -5 -10   5        1.89        0.07      2.69 o 
  -4 -10   5        0.04        0.40      2.71 o 
  -3 -10   5        0.50        1.59      2.48 o 
  -2 -10   5       22.13       21.35      3.80 o 
  -1 -10   5       86.45       81.65      6.93 o 
   0 -10   5       63.38       57.18      5.41 o 
   1 -10   5       59.85       58.10      4.60 o 
   2 -10   5        8.50        6.07      2.69 o 
   3 -10   5      151.93      154.06      8.40 o 
   4 -10   5        0.06       -2.90      3.78 o 
   5 -10   5        8.25       12.48      4.15 o 
   6 -10   5       70.14       71.15      6.75 o 
   7 -10   5       19.25       19.30      5.02 o 
   8 -10   5        5.64        7.76      5.23 o 
   9 -10   5      102.76      106.47      7.00 o 
  10 -10   5        5.03        7.37      4.96 o 
  -9  -9   5       80.99       83.94      9.34 o 
  -8  -9   5       33.79       23.74      7.74 o 
  -7  -9   5        1.04        4.30      3.05 o 
  -6  -9   5        0.03        5.28      3.17 o 
  -5  -9   5      169.78      165.41      9.85 o 
  -4  -9   5       34.77       39.68      4.36 o 
  -3  -9   5      182.83      218.64      7.55 o 
  -2  -9   5      105.85      131.81      5.88 o 
  -1  -9   5        0.92       -1.75      1.75 o 
   0  -9   5        1.15        1.56      1.87 o 
   1  -9   5      773.54      756.71     12.02 o 
   2  -9   5      145.84      139.77      6.35 o 
   3  -9   5      370.83      365.79     11.32 o 
   4  -9   5      237.29      239.43      7.50 o 
   5  -9   5       69.96       70.47      5.08 o 
   6  -9   5        2.44        3.04      2.84 o 
   7  -9   5       10.57       11.63      3.37 o 
   8  -9   5       19.14       13.74      3.53 o 
   9  -9   5       26.94       19.92      4.28 o 
  10  -9   5       10.29        7.76      3.81 o 
  11  -9   5       10.12       15.50      5.22 o 
 -10  -8   5        2.69       13.70      7.21 o 
  -9  -8   5        5.64        6.08      3.81 o 
  -8  -8   5        0.68       -2.09      2.95 o 
  -7  -8   5        0.10        3.59      2.95 o 
  -6  -8   5        7.25        4.79      2.69 o 
  -5  -8   5      152.39      151.99      6.80 o 
  -4  -8   5      192.60      184.41      7.45 o 
  -3  -8   5      176.51      180.52      6.80 o 
  -2  -8   5      152.32      160.09      6.24 o 
  -1  -8   5       30.20       34.84      2.95 o 
   0  -8   5       25.92       21.67      2.55 o 
   1  -8   5      338.99      359.94      6.28 o 
   2  -8   5      149.83      133.85      3.94 o 
   3  -8   5       83.38       77.01      3.98 o 
   4  -8   5        0.00       -1.17      2.21 o 
   5  -8   5      250.65      248.92      7.76 o 
   6  -8   5       48.49       47.46      4.57 o 
   7  -8   5        2.36        0.40      2.62 o 
   8  -8   5      192.07      196.66      7.90 o 
   9  -8   5      339.26      324.35     13.01 o 
  10  -8   5      166.17      167.45      9.94 o 
  11  -8   5      124.72      119.83     10.81 o 
 -10  -7   5        8.57        7.64      4.21 o 
  -9  -7   5       38.22       53.21      6.74 o 
  -8  -7   5      130.58      123.26      6.80 o 
  -7  -7   5       40.93       38.54      4.63 o 
  -6  -7   5       53.86       57.91      5.11 o 
  -5  -7   5       13.62       13.04      3.92 o 
  -4  -7   5       17.92       19.90      3.38 o 
  -3  -7   5        1.97       -1.33      2.49 o 
  -2  -7   5       59.24       58.45      4.11 o 
  -1  -7   5      343.64      323.18      5.55 o 
   0  -7   5       51.35       46.35      2.67 o 
   1  -7   5      423.72      386.56      7.91 o 
   2  -7   5       54.97       43.31      2.57 o 
   3  -7   5      153.09      171.04      3.84 o 
   4  -7   5      288.05      287.12      5.75 o 
   5  -7   5       89.18       93.89      5.10 o 
   6  -7   5      979.25      951.24     14.77 o 
   7  -7   5        1.49        4.94      2.77 o 
   8  -7   5       45.72       47.93      4.75 o 
   9  -7   5       37.98       44.70      6.87 o 
  10  -7   5      309.43      287.41     12.10 o 
  11  -7   5      231.36      215.97     15.86 o 
  12  -7   5       33.52       33.19      6.75 o 
 -10  -6   5       22.01       19.96      4.47 o 
  -9  -6   5       17.19       13.71      3.79 o 
  -8  -6   5       36.80       43.64      4.90 o 
  -7  -6   5       51.59       42.46      4.78 o 
  -6  -6   5      475.22      497.95      9.63 o 
  -5  -6   5       35.97       31.33      3.24 o 
  -4  -6   5      125.21      109.49      4.67 o 
  -3  -6   5      206.69      200.89      5.57 o 
  -2  -6   5      268.12      277.53      6.10 o 
  -1  -6   5      124.44      136.26      3.68 o 
   0  -6   5        4.91        6.00      1.81 o 
   1  -6   5      420.26      411.45      5.85 o 
   2  -6   5      158.38      144.49      5.55 o 
   3  -6   5      195.67      206.90      4.28 o 
   4  -6   5      183.48      202.52      4.26 o 
   5  -6   5       46.36       42.88      3.07 o 
   6  -6   5      204.57      218.65      5.68 o 
   7  -6   5      820.03      806.25     15.04 o 
   8  -6   5      120.51      112.60      5.18 o 
   9  -6   5      188.38      200.31      9.54 o 
  10  -6   5       52.51       35.13      5.59 o 
  11  -6   5        5.35        6.25      4.45 o 
  12  -6   5       67.25       68.57      7.89 o 
 -11  -5   5        0.41       11.11      5.48 o 
 -10  -5   5        1.19        0.51      4.20 o 
  -9  -5   5        0.00       -0.81      3.51 o 
  -8  -5   5       87.25       94.85      6.03 o 
  -7  -5   5      678.56      657.57     11.39 o 
  -6  -5   5       70.74       83.63      4.64 o 
  -5  -5   5      115.95      115.39      5.15 o 
  -4  -5   5      313.93      311.10      6.89 o 
  -3  -5   5       30.87       35.29      2.95 o 
  -2  -5   5     1277.40     1262.67     16.70 o 
  -1  -5   5        5.33        4.24      1.34 o 
   0  -5   5      233.54      239.81      4.36 o 
   1  -5   5      136.13      137.25      3.97 o 
   2  -5   5      169.04      171.15      4.92 o 
   3  -5   5        3.14        4.48      1.27 o 
   4  -5   5      159.34      143.92      3.63 o 
   5  -5   5        0.90        1.57      1.25 o 
   6  -5   5        2.14        3.08      1.76 o 
   7  -5   5       67.02       73.79      3.98 o 
   8  -5   5      372.76      370.54      7.91 o 
   9  -5   5        1.52        4.29      5.02 o 
  10  -5   5      402.22      405.10     13.51 o 
  11  -5   5       22.30       26.04      5.48 o 
  12  -5   5        6.64        3.69      4.41 o 
  13  -5   5       15.76        3.96      9.37 o 
 -11  -4   5        7.19        4.10      4.00 o 
 -10  -4   5       15.75       21.20      4.33 o 
  -9  -4   5       51.66       43.67      4.36 o 
  -8  -4   5      201.47      202.02      7.44 o 
  -7  -4   5      553.42      559.50     10.40 o 
  -6  -4   5      308.97      311.57      7.52 o 
  -5  -4   5      567.81      530.66      9.31 o 
  -4  -4   5        0.10       -1.70      1.70 o 
  -3  -4   5      324.31      323.82      6.48 o 
  -2  -4   5      481.56      448.95      5.54 o 
  -1  -4   5       75.73       68.14      2.47 o 
   0  -4   5      828.66      881.84      8.12 o 
   1  -4   5      743.61      802.23      7.62 o 
   2  -4   5     1795.15     1566.05     11.66 o 
   3  -4   5       22.37       15.96      1.60 o 
   4  -4   5      116.27      124.78      3.29 o 
   5  -4   5      476.21      499.50     11.02 o 
   6  -4   5        3.21        4.10      1.68 o 
   7  -4   5      210.53      211.36      5.76 o 
   8  -4   5      210.97      226.66      6.22 o 
   9  -4   5      275.52      266.01      6.99 o 
  10  -4   5       15.97       16.38      3.46 o 
  11  -4   5        0.49       -2.92      3.78 o 
  12  -4   5       29.53       24.43      5.48 o 
  13  -4   5        2.45       -3.80      3.80 o 
 -11  -3   5        5.85        5.49      3.92 o 
 -10  -3   5      118.74      104.67     15.94 o 
  -9  -3   5       17.76        9.37      3.50 o 
  -8  -3   5        7.29       12.36      2.86 o 
  -7  -3   5      823.27      841.53     12.63 o 
  -6  -3   5      710.59      721.55     11.17 o 
  -5  -3   5      199.23      196.12      6.00 o 
  -4  -3   5      212.02      193.46      5.40 o 
  -3  -3   5        4.48        3.66      1.65 o 
  -2  -3   5      270.83      265.70      5.49 o 
  -1  -3   5       37.61       52.21      2.11 o 
   0  -3   5     1402.37     1329.05     10.07 o 
   1  -3   5      287.13      310.15      4.38 o 
   2  -3   5      492.99      568.64      6.91 o 
   3  -3   5      607.49      648.36      6.67 o 
   4  -3   5     1479.62     1457.74     10.42 o 
   5  -3   5       35.79       47.75      2.41 o 
   6  -3   5      582.09      556.29      6.79 o 
   7  -3   5        2.63        5.34      1.92 o 
   8  -3   5        1.33       -1.50      1.90 o 
   9  -3   5      174.71      188.27      5.88 o 
  10  -3   5      546.15      583.09     14.72 o 
  11  -3   5        0.99        0.73      2.81 o 
  12  -3   5      167.48      162.54     13.25 o 
  13  -3   5        5.66        8.42      4.82 o 
 -11  -2   5       70.88       75.86      6.66 o 
 -10  -2   5       46.35       47.47      5.38 o 
  -9  -2   5       27.12       25.81      9.46 o 
  -8  -2   5      194.93      203.32      6.66 o 
  -7  -2   5       16.58       16.84      2.84 o 
  -6  -2   5      149.75      142.48      5.36 o 
  -5  -2   5      710.85      707.91      9.06 o 
  -4  -2   5     1368.98     1410.72     14.34 o 
  -3  -2   5        0.24        1.44      1.49 o 
  -2  -2   5      353.71      334.48     11.24 o 
  -1  -2   5     4055.67     4229.25     23.19 o 
   0  -2   5        0.53       -0.07      0.90 o 
   1  -2   5      600.71      558.62      5.70 o 
   2  -2   5     2046.20     2089.32     13.45 o 
   3  -2   5       46.31       50.26      2.12 o 
   4  -2   5      476.46      442.14      6.55 o 
   5  -2   5       13.69       12.97      1.80 o 
   6  -2   5       91.32       89.67      2.99 o 
   7  -2   5      267.13      271.73      6.85 o 
   8  -2   5      305.33      296.53      6.67 o 
   9  -2   5      116.06      132.02      6.16 o 
  10  -2   5        8.18        3.11      2.54 o 
  11  -2   5       61.97       61.73      5.04 o 
  12  -2   5      210.41      202.78      8.09 o 
  13  -2   5        0.40        1.27      4.88 o 
  14  -2   5       79.56       79.21      8.65 o 
 -11  -1   5        1.67       -1.05      3.38 o 
 -10  -1   5       20.40       21.63      6.29 o 
  -9  -1   5      260.66      275.37     12.66 o 
  -8  -1   5        2.30        2.42      2.91 o 
  -7  -1   5      201.90      217.95      6.54 o 
  -6  -1   5     1000.09     1011.09     20.81 o 
  -5  -1   5      255.98      270.28      7.75 o 
  -4  -1   5      813.54      833.80     10.50 o 
  -3  -1   5      325.77      302.52      5.87 o 
  -2  -1   5      170.93      202.03      4.77 o 
  -1  -1   5     1162.99     1241.31     11.47 o 
   0  -1   5       52.27       30.17      1.66 o 
   1  -1   5      640.12      647.00      6.03 o 
   2  -1   5      479.88      474.37      5.16 o 
   3  -1   5      298.94      311.01      4.06 o 
   4  -1   5      128.93      108.08      2.92 o 
   5  -1   5        9.53       11.42      1.41 o 
   6  -1   5     1195.11     1104.55      9.76 o 
   7  -1   5        0.04       -1.22      1.22 o 
   8  -1   5       52.27       54.16      3.56 o 
   9  -1   5      145.60      136.97      6.96 o 
  10  -1   5       67.13       71.39      6.28 o 
  11  -1   5       53.08       44.58      4.71 o 
  12  -1   5        4.15        4.69      3.24 o 
  13  -1   5      115.73      118.58      7.06 o 
  14  -1   5        0.55        3.92      3.60 o 
 -11   0   5        3.28        4.74      3.87 o 
 -10   0   5        4.10        1.43      3.38 o 
  -9   0   5       31.68       39.24      5.70 o 
  -8   0   5       45.69       54.09      5.11 o 
  -7   0   5        0.04        2.51      2.23 o 
  -6   0   5        1.52        2.57      2.18 o 
  -5   0   5      696.09      708.13     11.21 o 
  -4   0   5       39.56       54.15      3.30 o 
  -3   0   5      143.84      162.41      4.44 o 
  -2   0   5     4693.01     4829.05     34.99 o 
  -1   0   5        0.13        0.54      0.82 o 
   0   0   5        0.51        2.34      0.98 o 
   1   0   5       20.89       26.10      1.67 o 
   2   0   5     1477.05     1419.88      9.64 o 
   3   0   5       79.44       84.73      2.92 o 
   4   0   5     3213.79     3336.08     18.96 o 
   5   0   5     2204.97     2216.40     14.50 o 
   6   0   5      303.32      339.03      4.99 o 
   7   0   5      264.31      239.85      4.66 o 
   8   0   5      271.74      255.11      5.14 o 
   9   0   5       68.00       72.80      4.84 o 
  10   0   5      695.24      697.19     13.09 o 
  11   0   5        4.25        5.85      6.69 o 
  12   0   5       59.71       67.13      5.81 o 
  13   0   5        3.89        4.60      3.39 o 
  14   0   5       15.53       19.23      4.55 o 
 -11   1   5        2.79       -3.35      3.53 o 
 -10   1   5       29.57       34.72      4.84 o 
  -9   1   5      115.31      127.45     11.35 o 
  -8   1   5        5.41       10.42      3.42 o 
  -7   1   5       12.02       13.77      3.32 o 
  -6   1   5      128.45      144.66      6.93 o 
  -5   1   5      591.15      609.22      9.17 o 
  -4   1   5      156.29      149.19      4.50 o 
  -3   1   5      175.93      170.90      3.35 o 
  -2   1   5       40.66       46.69      1.97 o 
  -1   1   5     3759.53     3814.66     23.85 o 
   0   1   5       48.35       81.93      2.37 o 
   1   1   5      725.99      720.69     11.86 o 
   2   1   5     1625.87     1569.13     14.87 o 
   3   1   5     1204.75     1187.33     10.58 o 
   4   1   5     1516.49     1598.40     13.24 o 
   5   1   5      195.00      227.77      3.82 o 
   6   1   5      326.59      305.29      5.16 o 
   7   1   5      194.17      189.27      4.13 o 
   8   1   5       10.92       12.79      2.44 o 
   9   1   5       72.22       70.12      3.94 o 
  10   1   5      394.57      383.67     11.26 o 
  11   1   5       84.04       88.65      5.69 o 
  12   1   5       58.40       57.73      5.27 o 
  13   1   5      160.92      187.79      8.38 o 
  14   1   5        0.76       -3.24      3.24 o 
 -11   2   5       95.27      106.15      9.68 o 
 -10   2   5       49.63       47.48      7.01 o 
  -9   2   5       71.93       83.67      8.57 o 
  -8   2   5      143.20      144.13      9.25 o 
  -7   2   5       68.50       75.76      5.38 o 
  -6   2   5       36.43       32.67      4.02 o 
  -5   2   5      782.13      848.60     10.83 o 
  -4   2   5      871.14      929.40      8.99 o 
  -3   2   5      686.04      653.27      8.02 o 
  -2   2   5      364.07      348.45      4.84 o 
  -1   2   5      648.56      755.19      6.92 o 
   0   2   5       21.89       20.41      1.49 o 
   1   2   5      123.78      129.63      2.77 o 
   2   2   5      312.03      310.45      3.63 o 
   3   2   5       52.42       45.21      2.37 o 
   4   2   5      868.29      899.35     13.09 o 
   5   2   5      134.76      186.89      3.10 o 
   6   2   5      116.40      127.93      3.16 o 
   7   2   5      795.46      765.95      8.93 o 
   8   2   5       83.58       82.80      3.95 o 
   9   2   5        6.92        5.47      2.62 o 
  10   2   5       81.85       65.29      7.15 o 
  11   2   5       88.80       86.87      5.65 o 
  12   2   5       33.18       27.23      4.23 o 
  13   2   5        3.77        1.32      3.11 o 
  14   2   5       19.70       15.36      4.30 o 
 -11   3   5        1.24        5.63      5.33 o 
 -10   3   5        5.22        8.29      4.84 o 
  -9   3   5       39.14       43.41      9.55 o 
  -8   3   5      161.31      166.80     11.74 o 
  -7   3   5      995.20      980.39     25.33 o 
  -6   3   5        8.34        4.63      2.91 o 
  -5   3   5      397.74      387.84      7.16 o 
  -4   3   5        0.12        0.39      1.25 o 
  -3   3   5      131.60      130.23      3.39 o 
  -2   3   5      166.63      182.88      3.80 o 
  -1   3   5     1239.13     1146.90      8.49 o 
   0   3   5      690.46      707.80      6.79 o 
   1   3   5      118.95      109.51      2.68 o 
   2   3   5      164.45      160.24      3.13 o 
   3   3   5     5557.28     5640.54     29.05 o 
   4   3   5      513.64      560.25      5.42 o 
   5   3   5      815.95      785.37      7.16 o 
   6   3   5      821.93      794.42      7.83 o 
   7   3   5      310.87      319.98      5.66 o 
   8   3   5       10.90       11.20      2.29 o 
   9   3   5       68.96       75.33      4.14 o 
  10   3   5       36.44       36.02      3.40 o 
  11   3   5      464.68      445.08     18.42 o 
  12   3   5        4.53        0.96      2.90 o 
  13   3   5       28.15       27.44      4.77 o 
  14   3   5        5.85        1.57      4.81 o 
 -10   4   5       61.77       48.71      7.49 o 
  -9   4   5        8.24        8.73      4.96 o 
  -8   4   5       99.37      110.54     10.99 o 
  -7   4   5      577.22      526.22     15.42 o 
  -6   4   5      405.34      430.16     10.08 o 
  -5   4   5        4.40       10.03      2.93 o 
  -4   4   5        0.30       -1.33      1.33 o 
  -3   4   5      614.19      583.75      6.97 o 
  -2   4   5      385.90      388.11      5.42 o 
  -1   4   5     1370.85     1360.45     10.63 o 
   0   4   5        5.16        3.54      1.29 o 
   1   4   5      412.85      415.72      5.11 o 
   2   4   5      240.61      245.33      3.91 o 
   3   4   5       50.93       48.91      2.14 o 
   4   4   5      178.57      178.94      3.33 o 
   5   4   5     1156.09     1209.01      9.78 o 
   6   4   5      241.42      263.60      4.49 o 
   7   4   5     1969.12     1993.04     15.02 o 
   8   4   5      149.07      156.35      5.08 o 
   9   4   5       25.19       29.09      3.14 o 
  10   4   5        0.02        1.09      2.14 o 
  11   4   5      164.10      175.18     10.11 o 
  12   4   5       11.72       13.19      5.13 o 
  13   4   5       21.23       30.68      4.63 o 
  14   4   5       28.35       32.11      6.36 o 
 -10   5   5       14.50       11.09      5.44 o 
  -9   5   5       24.26       18.52      5.33 o 
  -8   5   5       37.74       36.99      6.24 o 
  -7   5   5       26.83       24.65      5.33 o 
  -6   5   5      391.60      420.65     13.50 o 
  -5   5   5       64.96       52.26      4.24 o 
  -4   5   5       10.59        8.54      2.05 o 
  -3   5   5      482.19      511.24      6.67 o 
  -2   5   5       76.06       90.31      3.84 o 
  -1   5   5     1245.17     1225.40     10.18 o 
   0   5   5      879.84      897.77      8.21 o 
   1   5   5       95.13       67.59      2.48 o 
   2   5   5      682.30      781.39      7.42 o 
   3   5   5      421.98      386.88      5.11 o 
   4   5   5      212.51      240.85      5.00 o 
   5   5   5      151.02      148.58      3.40 o 
   6   5   5        2.77        8.75      2.10 o 
   7   5   5        1.65        1.51      1.47 o 
   8   5   5        7.25        5.79      2.13 o 
   9   5   5        8.97       15.14      2.75 o 
  10   5   5        3.91        0.78      2.18 o 
  11   5   5      117.46      121.44      5.44 o 
  12   5   5        9.48        8.96      3.66 o 
  13   5   5       15.06        5.55      4.31 o 
  14   5   5        0.71       -0.72      5.77 o 
 -10   6   5       46.47       47.04      7.90 o 
  -9   6   5       65.27       55.89      7.59 o 
  -8   6   5        1.04        6.13      4.33 o 
  -7   6   5       15.02        8.20      5.95 o 
  -6   6   5       99.11       90.70     12.80 o 
  -5   6   5      527.60      547.56     11.08 o 
  -4   6   5      100.97       96.70      5.27 o 
  -3   6   5       26.40       30.58      3.47 o 
  -2   6   5       81.52       91.56      3.07 o 
  -1   6   5        9.31        3.97      1.29 o 
   0   6   5       76.49       89.61      2.85 o 
   1   6   5      811.90      720.69      7.31 o 
   2   6   5       95.96      103.21      2.91 o 
   3   6   5       11.83       20.33      1.67 o 
   4   6   5        9.39        9.11      1.68 o 
   5   6   5       28.16       28.83      2.27 o 
   6   6   5        9.40       15.10      1.78 o 
   7   6   5      136.11      128.19      6.55 o 
   8   6   5      207.19      211.19      5.91 o 
   9   6   5      237.61      262.11     13.53 o 
  10   6   5      246.27      213.23     10.14 o 
  11   6   5       22.06       25.05      4.16 o 
  12   6   5       43.13       26.95      7.57 o 
  13   6   5       70.75       71.04      7.77 o 
  14   6   5        5.19        0.00      6.49 o 
 -10   7   5        7.14       10.45      7.57 o 
  -9   7   5        0.07        9.42      6.85 o 
  -8   7   5        5.00        1.07      4.41 o 
  -7   7   5      160.47      165.70      9.93 o 
  -6   7   5       34.70       24.28      5.33 o 
  -5   7   5       26.35       31.10      8.77 o 
  -4   7   5       38.05       46.70      4.39 o 
  -3   7   5      498.96      475.58     10.66 o 
  -2   7   5      135.67      137.91      4.60 o 
  -1   7   5      519.10      526.35      8.01 o 
   0   7   5      161.08      148.18      4.40 o 
   1   7   5      243.44      249.41      4.33 o 
   2   7   5        0.81        1.04      1.23 o 
   3   7   5       25.00       26.01      2.04 o 
   4   7   5       65.71       81.23      2.84 o 
   5   7   5      730.27      698.23      9.16 o 
   6   7   5      163.69      155.92      4.79 o 
   7   7   5        2.41        1.91      2.54 o 
   8   7   5      267.50      265.75      8.03 o 
   9   7   5      498.43      480.96     21.88 o 
  10   7   5        0.36        3.41      2.82 o 
  11   7   5       24.76       25.19      4.12 o 
  12   7   5        0.81        1.95      3.37 o 
  13   7   5       61.08       57.65      9.19 o 
  -9   8   5        0.01        2.70      5.35 o 
  -8   8   5       56.83       51.55      7.34 o 
  -7   8   5        1.80       -0.34      4.31 o 
  -6   8   5      219.41      213.95     13.88 o 
  -5   8   5        3.78       -2.01      2.68 o 
  -4   8   5       23.22       28.16      3.71 o 
  -3   8   5      209.05      204.02      7.11 o 
  -2   8   5      266.61      262.48      7.75 o 
  -1   8   5        3.88        5.39      1.95 o 
   0   8   5      136.18      118.84      4.31 o 
   1   8   5      209.15      184.68      4.91 o 
   2   8   5        6.20        3.01      1.55 o 
   3   8   5      327.02      299.65      5.93 o 
   4   8   5       56.62       62.94      3.02 o 
   5   8   5      352.79      365.12      7.18 o 
   6   8   5      225.12      228.36      5.85 o 
   7   8   5      657.48      674.92     14.66 o 
   8   8   5      111.69       95.66      5.40 o 
   9   8   5        0.65        0.40      4.17 o 
  10   8   5       14.18       11.85      4.24 o 
  11   8   5      159.59      168.97     12.25 o 
  12   8   5       93.94       91.10      7.92 o 
  13   8   5      110.16      108.85     12.61 o 
  -9   9   5        8.38        1.08      6.85 o 
  -8   9   5       43.85       49.81      9.37 o 
  -7   9   5       86.66       62.21      9.01 o 
  -6   9   5      188.90      190.89      8.12 o 
  -5   9   5       25.78       28.83      4.18 o 
  -4   9   5      196.71      181.60      7.30 o 
  -3   9   5       48.25       47.60      7.98 o 
  -2   9   5       35.65       28.21      3.59 o 
  -1   9   5      108.02      119.91      4.58 o 
   0   9   5      234.40      215.60     11.48 o 
   1   9   5      196.95      210.54      6.71 o 
   2   9   5      323.92      324.75      8.11 o 
   3   9   5      268.70      252.48      7.47 o 
   4   9   5      100.57       92.64      4.14 o 
   5   9   5      127.41      121.55      5.88 o 
   6   9   5     1073.53     1042.00     12.67 o 
   7   9   5      164.01      164.44     10.00 o 
   8   9   5        1.59       -0.36      3.57 o 
   9   9   5       51.09       45.79      4.78 o 
  10   9   5       64.62       83.22      5.88 o 
  11   9   5       65.39       68.58      5.75 o 
  12   9   5        3.93        5.01      3.53 o 
  13   9   5        0.47        4.14      4.59 o 
  -8  10   5       18.18       20.67      6.21 o 
  -7  10   5      332.86      384.61     14.98 o 
  -6  10   5        6.88        8.81      3.75 o 
  -5  10   5        5.62        2.67      4.47 o 
  -4  10   5       17.89       24.02      4.76 o 
  -3  10   5      123.97      139.83     20.18 o 
  -2  10   5       26.97       35.19      7.93 o 
  -1  10   5       43.77       58.50      5.70 o 
   0  10   5      161.92      156.06      6.34 o 
   1  10   5       53.45       38.01      4.01 o 
   2  10   5       22.50       29.95      3.81 o 
   3  10   5      191.23      183.92      6.93 o 
   4  10   5       85.58       75.57      5.66 o 
   5  10   5       89.37       86.21      7.29 o 
   6  10   5       27.79       34.93      3.33 o 
   7  10   5      261.37      258.40      8.25 o 
   8  10   5       98.63       98.30      5.86 o 
   9  10   5       13.22        7.30      3.24 o 
  10  10   5       59.62       75.46      5.94 o 
  11  10   5        4.64        4.62      3.38 o 
  12  10   5        8.51        7.30      3.53 o 
  -7  11   5        0.31       -6.85      6.85 o 
  -6  11   5        3.33        2.39      7.39 o 
  -5  11   5        4.88        6.93      4.50 o 
  -4  11   5       60.09       65.83      6.92 o 
  -3  11   5        4.60        0.52      3.38 o 
  -2  11   5       24.65       28.11      4.96 o 
  -1  11   5      291.10      314.85     11.32 o 
   0  11   5      321.01      315.50     12.03 o 
   1  11   5        6.78        8.48      2.90 o 
   2  11   5        0.98        0.25      2.48 o 
   3  11   5        1.98       12.23      3.05 o 
   4  11   5        9.80       11.51      3.11 o 
   5  11   5       26.65       29.87      3.80 o 
   6  11   5      137.09      142.83      6.34 o 
   7  11   5      404.31      418.62     13.63 o 
   8  11   5      260.03      263.67      8.76 o 
   9  11   5       45.27       48.01      6.13 o 
  10  11   5        0.73        2.40      3.77 o 
  11  11   5       93.89       90.16      6.71 o 
  12  11   5       12.30       13.27      5.08 o 
  -6  12   5       30.83       32.01     10.45 o 
  -5  12   5       23.43       18.55      5.33 o 
  -4  12   5       31.78       34.78      6.15 o 
  -3  12   5       16.16       15.29      6.85 o 
  -2  12   5      139.32      110.04      8.14 o 
  -1  12   5      314.94      331.42     12.23 o 
   0  12   5      420.00      389.32     12.99 o 
   1  12   5      115.40       95.27      5.80 o 
   2  12   5      113.09      115.77      6.22 o 
   3  12   5       34.56       31.09      4.07 o 
   4  12   5      153.90      150.72     11.03 o 
   5  12   5        0.16        0.13      3.16 o 
   6  12   5        1.28        0.54      3.57 o 
   7  12   5        1.50        1.75      3.69 o 
   8  12   5       51.58       51.28      6.75 o 
   9  12   5        9.23        0.18      3.82 o 
  10  12   5      148.28      169.15     13.53 o 
  11  12   5       17.90       18.75      4.50 o 
  -5  13   5       10.07        3.00      4.50 o 
  -4  13   5       11.71       10.69      4.93 o 
  -3  13   5       87.57       71.25      7.95 o 
  -2  13   5       98.33      116.54      8.82 o 
  -1  13   5      135.19      114.70      8.40 o 
   0  13   5       49.51       56.73      6.47 o 
   1  13   5        0.02        0.32      3.07 o 
   2  13   5       12.84       20.28      3.87 o 
   3  13   5       53.27       56.19      5.06 o 
   4  13   5       34.08       34.08      4.80 o 
   5  13   5       76.61       74.60      5.89 o 
   6  13   5        1.00        2.07      3.78 o 
   7  13   5       48.09       58.74      9.01 o 
   8  13   5       63.36       61.53      7.39 o 
   9  13   5       29.14       36.41     14.06 o 
  10  13   5        1.15       -3.83      3.98 o 
  -4  14   5       20.66       14.84      5.37 o 
  -3  14   5       26.01       33.17      7.21 o 
  -2  14   5        0.16       -5.77      5.77 o 
  -1  14   5       42.96       32.26      5.80 o 
   0  14   5       24.01       31.71     10.27 o 
   1  14   5        2.06       -4.51      4.51 o 
   2  14   5      102.24      114.32      7.24 o 
   3  14   5        0.86        1.08      3.82 o 
   4  14   5        7.51        8.06      3.42 o 
   5  14   5        5.67        1.36      3.32 o 
   6  14   5      125.98      110.20     14.60 o 
   7  14   5       19.77       29.51      6.10 o 
   8  14   5       21.00       19.00      5.59 o 
   9  14   5        2.78        3.36      5.77 o 
  -3  15   5       12.88       10.21      5.73 o 
  -2  15   5        4.22        3.69      4.93 o 
  -1  15   5        0.71        2.09     11.71 o 
   0  15   5        0.05       -3.30      4.24 o 
   1  15   5       50.14       50.30      7.03 o 
   2  15   5        3.96        4.30      4.31 o 
   3  15   5        4.62        2.85      3.58 o 
   4  15   5        5.12        9.37      3.95 o 
   5  15   5       68.67       71.69      7.77 o 
   6  15   5       11.32        3.67      5.05 o 
   7  15   5       64.43       57.18      8.47 o 
   8  15   5       16.91       11.53      7.21 o 
  -1  16   5        1.22        0.36      7.93 o 
   0  16   5      160.30      157.60     10.63 o 
   1  16   5       12.71        9.19      5.10 o 
   2  16   5       24.95       39.37      6.98 o 
   3  16   5        3.09       -1.38      4.41 o 
   4  16   5        9.69        6.00      4.03 o 
   5  16   5       20.05       18.48      5.48 o 
   6  16   5       24.88       28.47      6.36 o 
  -3 -14   6        3.07        1.19      4.20 o 
  -2 -14   6        6.57        8.30      4.67 o 
  -1 -14   6       73.80       85.48      8.03 o 
   0 -14   6       63.27       81.10     10.81 o 
   1 -14   6        0.17       -3.60      5.77 o 
   2 -14   6        0.41        1.95      4.51 o 
   3 -14   6        4.40        6.63      6.85 o 
   4 -14   6        7.06        5.85      4.96 o 
  -5 -13   6        0.71        1.80      6.13 o 
  -4 -13   6       29.77       18.46      5.59 o 
  -3 -13   6        0.89        0.18      3.82 o 
  -2 -13   6        1.13        1.02      3.94 o 
  -1 -13   6        0.55       -1.03      3.43 o 
   0 -13   6       95.59       85.54      7.65 o 
   1 -13   6       57.38       68.48     10.45 o 
   2 -13   6        0.37       -0.37      3.90 o 
   3 -13   6        4.00        0.72      6.13 o 
   4 -13   6        1.06       -1.62      4.05 o 
   5 -13   6       12.25        8.44      4.82 o 
   6 -13   6        4.78        3.24      4.67 o 
  -6 -12   6        0.00        1.25      3.70 o 
  -5 -12   6        5.83        7.57      4.33 o 
  -4 -12   6       63.89       72.64      7.38 o 
  -3 -12   6       13.12        6.64      3.94 o 
  -2 -12   6       21.00       34.60      8.11 o 
  -1 -12   6      136.19      127.09      8.53 o 
   0 -12   6       16.78       14.33      4.51 o 
   1 -12   6       81.52       76.15      6.60 o 
   2 -12   6       14.46       12.56      3.53 o 
   3 -12   6       79.28       81.04      7.93 o 
   4 -12   6       32.37       32.12      7.21 o 
   5 -12   6       28.08       32.05      5.73 o 
   6 -12   6       83.44       92.03     10.63 o 
   7 -12   6        3.73        5.86      4.59 o 
   8 -12   6        2.24        0.42      4.26 o 
  -7 -11   6       16.14       15.91      5.70 o 
  -6 -11   6        1.39        1.92      3.23 o 
  -5 -11   6       15.81       21.57      4.08 o 
  -4 -11   6        7.19        2.56      3.05 o 
  -3 -11   6       64.90       62.71      6.62 o 
  -2 -11   6        9.82        4.60      3.69 o 
  -1 -11   6       79.65       84.19      8.65 o 
   0 -11   6       89.92       88.43      6.98 o 
   1 -11   6       10.77        6.95      2.90 o 
   2 -11   6        2.30       -0.44      2.92 o 
   3 -11   6       79.61       83.48      7.08 o 
   4 -11   6        1.14       -3.06      3.06 o 
   5 -11   6        8.80        7.78      4.20 o 
   6 -11   6        7.98        5.39      4.31 o 
   7 -11   6      365.74      387.88     14.02 o 
   8 -11   6       10.76        9.42      4.76 o 
   9 -11   6       15.47       21.63      8.29 o 
  -8 -10   6       18.90       21.89      4.57 o 
  -7 -10   6       46.62       48.78      5.68 o 
  -6 -10   6       21.39       17.98      4.02 o 
  -5 -10   6       92.35      103.90      6.38 o 
  -4 -10   6       12.28       14.12      3.53 o 
  -3 -10   6       13.99       10.80      3.19 o 
  -2 -10   6       26.84       24.92      3.70 o 
  -1 -10   6      319.32      326.36      9.12 o 
   0 -10   6        1.93        0.18      3.06 o 
   1 -10   6       60.99       56.25      4.63 o 
   2 -10   6       17.14       10.52      3.55 o 
   3 -10   6      206.40      190.89     20.54 o 
   4 -10   6       13.15       14.49      4.24 o 
   5 -10   6      132.35      140.16      8.51 o 
   6 -10   6       65.90       67.11      6.87 o 
   7 -10   6      118.64      112.18      9.01 o 
   8 -10   6       53.24       53.04      7.01 o 
   9 -10   6       89.05       78.93     10.81 o 
  10 -10   6        4.19       10.61      4.09 o 
  -8  -9   6       40.30       54.79      5.89 o 
  -7  -9   6       18.93       18.84      4.15 o 
  -6  -9   6       79.18       89.62      6.10 o 
  -5  -9   6       37.37       39.73      5.46 o 
  -4  -9   6        6.32        4.84      2.95 o 
  -3  -9   6      134.17      130.79      6.37 o 
  -2  -9   6      192.66      174.07      7.82 o 
  -1  -9   6      367.98      334.77      8.86 o 
   0  -9   6        3.07        2.64      1.97 o 
   1  -9   6      226.12      233.04      6.12 o 
   2  -9   6       13.79       13.73      2.90 o 
   3  -9   6        3.37        5.49      2.20 o 
   4  -9   6       12.84        2.52      4.69 o 
   5  -9   6      118.97      126.97      7.58 o 
   6  -9   6       40.00       37.96      4.44 o 
   7  -9   6      119.87      130.42      6.86 o 
   8  -9   6       18.43       20.04      5.57 o 
   9  -9   6        3.53        0.72      3.82 o 
  10  -9   6        0.98        0.86      3.98 o 
  11  -9   6        1.63        4.35      9.01 o 
  -9  -8   6       12.80        6.59      3.88 o 
  -8  -8   6       93.02       77.25      8.61 o 
  -7  -8   6      109.16      114.53      9.79 o 
  -6  -8   6       53.56       56.42      5.19 o 
  -5  -8   6      192.97      187.13      7.62 o 
  -4  -8   6       16.28       17.20      3.32 o 
  -3  -8   6        1.37        3.16      2.44 o 
  -2  -8   6      558.55      562.66     18.36 o 
  -1  -8   6      116.81      132.34      5.96 o 
   0  -8   6       67.54       71.69      3.74 o 
   1  -8   6      165.24      186.49      4.73 o 
   2  -8   6      168.51      175.62      4.96 o 
   3  -8   6       28.63       26.01      2.43 o 
   4  -8   6       21.92       29.46      4.27 o 
   5  -8   6       89.91       86.53      5.18 o 
   6  -8   6       27.14       26.05      3.67 o 
   7  -8   6      188.29      182.61      7.42 o 
   8  -8   6        2.60        6.31      3.17 o 
   9  -8   6       26.67       46.49      5.12 o 
  10  -8   6       11.99       12.43      4.45 o 
  11  -8   6       10.31        6.53      4.71 o 
  -9  -7   6       73.14       68.22      6.56 o 
  -8  -7   6       90.62       91.91      6.57 o 
  -7  -7   6      163.70      150.17      7.42 o 
  -6  -7   6      371.90      367.67     10.40 o 
  -5  -7   6        8.77       10.39      3.19 o 
  -4  -7   6       55.04       44.55      4.43 o 
  -3  -7   6      769.73      756.72     13.31 o 
  -2  -7   6      106.37      122.06      4.90 o 
  -1  -7   6      106.84       94.84      4.16 o 
   0  -7   6       98.75       98.33      3.58 o 
   1  -7   6       20.76       25.31      2.27 o 
   2  -7   6      458.54      483.56      6.89 o 
   3  -7   6      131.04      122.71      3.79 o 
   4  -7   6      438.31      433.33      6.70 o 
   5  -7   6        3.38        2.65      1.94 o 
   6  -7   6        1.44        0.41      2.38 o 
   7  -7   6      400.08      416.55     10.19 o 
   8  -7   6      177.65      169.31      7.28 o 
   9  -7   6      554.96      496.60     22.71 o 
  10  -7   6        1.02       -0.44      3.54 o 
  11  -7   6        1.00       -1.18      3.80 o 
  12  -7   6        0.02       -1.55      5.23 o 
 -10  -6   6        1.02        7.53      4.96 o 
  -9  -6   6       17.06        8.77      3.95 o 
  -8  -6   6      346.81      342.78     11.89 o 
  -7  -6   6       27.52       24.21      4.43 o 
  -6  -6   6      186.91      209.85      7.91 o 
  -5  -6   6      104.28      112.69      5.22 o 
  -4  -6   6      666.57      649.04     10.56 o 
  -3  -6   6      586.16      577.77      9.59 o 
  -2  -6   6      862.68      848.55     11.29 o 
  -1  -6   6      278.18      315.92      6.52 o 
   0  -6   6       59.57       58.89      2.89 o 
   1  -6   6      243.18      246.87      5.26 o 
   2  -6   6     1027.51     1010.20      9.89 o 
   3  -6   6      149.01      167.58      4.08 o 
   4  -6   6      414.70      394.04      7.96 o 
   5  -6   6      268.28      255.56      6.76 o 
   6  -6   6      347.48      367.56      7.46 o 
   7  -6   6      462.70      465.51      8.70 o 
   8  -6   6      603.20      608.34     16.64 o 
   9  -6   6      188.87      170.36      9.16 o 
  10  -6   6      154.75      149.33      9.28 o 
  11  -6   6      530.67      512.04     16.30 o 
  12  -6   6       59.24       61.92      7.77 o 
 -10  -5   6       48.48       49.71      8.65 o 
  -9  -5   6       77.19       85.98      6.37 o 
  -8  -5   6       26.28       33.34      3.96 o 
  -7  -5   6        6.86        7.56      2.65 o 
  -6  -5   6      174.89      180.88      6.50 o 
  -5  -5   6       77.80       90.64      4.68 o 
  -4  -5   6       93.79       90.31      4.58 o 
  -3  -5   6       15.41       20.11      2.41 o 
  -2  -5   6      806.64      822.30     10.76 o 
  -1  -5   6       25.50       22.64      2.46 o 
   0  -5   6      631.83      631.96      7.42 o 
   1  -5   6       49.65       58.49      2.73 o 
   2  -5   6        2.73        2.26      1.70 o 
   3  -5   6       76.12       77.81      2.98 o 
   4  -5   6       27.97       34.01      2.33 o 
   5  -5   6        7.10        9.97      1.73 o 
   6  -5   6      561.43      548.66      8.79 o 
   7  -5   6        4.45        0.10      1.97 o 
   8  -5   6        1.05        1.68      2.04 o 
   9  -5   6       37.12       32.81      3.91 o 
  10  -5   6      519.16      503.70     27.03 o 
  11  -5   6        3.51        0.00      3.82 o 
  12  -5   6      182.55      187.07     13.34 o 
  13  -5   6        1.13        3.86      4.76 o 
 -10  -4   6       23.78       24.65      6.08 o 
  -9  -4   6        1.05        3.15      2.86 o 
  -8  -4   6      248.98      268.57      8.06 o 
  -7  -4   6        1.42       -0.62      2.39 o 
  -6  -4   6       12.29       10.59      2.74 o 
  -5  -4   6      445.77      452.47      8.87 o 
  -4  -4   6        6.37        7.74      1.98 o 
  -3  -4   6      101.84      103.20      4.36 o 
  -2  -4   6      259.07      236.28      5.67 o 
  -1  -4   6      189.37      198.96      3.87 o 
   0  -4   6        3.45        8.23      1.80 o 
   1  -4   6      283.99      335.06      5.06 o 
   2  -4   6      349.68      345.04      5.17 o 
   3  -4   6       75.86       66.66      2.63 o 
   4  -4   6      643.12      621.99      7.83 o 
   5  -4   6      418.30      445.03      6.24 o 
   6  -4   6       19.59       24.87      2.20 o 
   7  -4   6      136.80      151.01      6.97 o 
   8  -4   6      171.21      159.18     12.69 o 
   9  -4   6       29.06       29.96      5.79 o 
  10  -4   6      255.57      259.19     10.12 o 
  11  -4   6       37.97       32.05      5.59 o 
  12  -4   6       19.73        6.54      4.69 o 
  13  -4   6       38.05       48.22      7.57 o 
 -10  -3   6       30.29       35.46      5.27 o 
  -9  -3   6        1.07       -0.39      4.26 o 
  -8  -3   6       14.36       10.81      2.87 o 
  -7  -3   6       32.22       32.42      3.68 o 
  -6  -3   6      137.84      128.12      5.45 o 
  -5  -3   6       91.53       86.57      3.94 o 
  -4  -3   6       93.47       91.49      4.30 o 
  -3  -3   6      163.26      166.05      5.08 o 
  -2  -3   6       26.43       23.24      2.38 o 
  -1  -3   6       40.40       38.11      1.98 o 
   0  -3   6     2812.27     2863.97     17.99 o 
   1  -3   6        3.92        6.78      1.28 o 
   2  -3   6     1600.30     1697.83     12.49 o 
   3  -3   6      411.48      433.57      5.69 o 
   4  -3   6     1486.95     1496.31     11.87 o 
   5  -3   6      116.96      129.58      3.57 o 
   6  -3   6     1498.20     1494.32     12.47 o 
   7  -3   6      269.65      291.52      6.44 o 
   8  -3   6      139.46      145.03      5.95 o 
   9  -3   6        0.38        1.92      2.69 o 
  10  -3   6      160.72      161.04     12.73 o 
  11  -3   6       72.49       74.84      5.47 o 
  12  -3   6       94.28      102.83      6.52 o 
  13  -3   6       41.48       45.84      7.14 o 
 -10  -2   6        0.85        2.45      3.55 o 
  -9  -2   6       28.40       29.73      8.37 o 
  -8  -2   6        7.72        8.37      2.90 o 
  -7  -2   6       83.07       88.83      7.23 o 
  -6  -2   6      432.49      445.03      9.04 o 
  -5  -2   6        6.75        5.81      2.23 o 
  -4  -2   6       19.26       22.14      2.72 o 
  -3  -2   6      502.87      509.96      8.28 o 
  -2  -2   6       89.36       85.69      3.95 o 
  -1  -2   6       22.10       29.00      1.86 o 
   0  -2   6      318.79      286.80      4.28 o 
   1  -2   6     1393.77     1438.17     10.89 o 
   2  -2   6     1615.99     1594.33     11.68 o 
   3  -2   6      116.76      132.46      3.13 o 
   4  -2   6      848.37      822.08      8.01 o 
   5  -2   6      453.41      460.31      5.98 o 
   6  -2   6      108.61      140.84      5.15 o 
   7  -2   6      229.25      230.17      4.81 o 
   8  -2   6     1341.41     1282.40     16.97 o 
   9  -2   6        2.08        2.61      2.43 o 
  10  -2   6       10.96       10.48      3.05 o 
  11  -2   6        5.63        1.10      2.97 o 
  12  -2   6      101.70       92.57      6.13 o 
  13  -2   6        2.98        6.21      3.50 o 
  14  -2   6      156.45      159.66      8.29 o 
 -10  -1   6       14.14        5.07      3.80 o 
  -9  -1   6        2.67       -0.62      3.26 o 
  -8  -1   6       34.10       26.72      4.44 o 
  -7  -1   6       13.91       13.31      3.33 o 
  -6  -1   6      802.51      791.36     10.94 o 
  -5  -1   6      149.45      141.75      5.16 o 
  -4  -1   6       25.03       26.74      2.78 o 
  -3  -1   6       44.62       47.63      3.23 o 
  -2  -1   6       19.76       22.95      2.28 o 
  -1  -1   6      903.17      906.45     11.97 o 
   0  -1   6      705.34      658.83      6.50 o 
   1  -1   6      306.15      309.79      4.41 o 
   2  -1   6        1.46        3.34      1.02 o 
   3  -1   6      276.01      277.54      4.08 o 
   4  -1   6       25.76       18.57      1.53 o 
   5  -1   6      413.81      462.73      5.76 o 
   6  -1   6      197.49      191.59      3.99 o 
   7  -1   6      334.43      353.52      6.70 o 
   8  -1   6       53.84       51.85      4.16 o 
   9  -1   6       79.76       82.49      5.13 o 
  10  -1   6       97.53       87.39      5.40 o 
  11  -1   6       13.58       12.02      4.90 o 
  12  -1   6      144.37      144.46     10.72 o 
  13  -1   6       14.45       13.42      4.08 o 
  14  -1   6        0.89        0.11      3.38 o 
 -10   0   6        3.68        1.86      3.65 o 
  -9   0   6       68.63       67.99      7.87 o 
  -8   0   6       23.84       15.62      4.96 o 
  -7   0   6      129.76      134.81      7.30 o 
  -6   0   6      320.74      305.02      7.31 o 
  -5   0   6      277.12      279.51      6.69 o 
  -4   0   6       41.43       46.40      3.40 o 
  -3   0   6        0.05        2.02      1.72 o 
  -2   0   6      297.31      238.42      5.44 o 
  -1   0   6      153.86      164.58      3.82 o 
   0   0   6      945.72     1144.29     11.74 o 
   1   0   6      133.42      120.59      2.83 o 
   2   0   6       52.32       60.22      2.21 o 
   3   0   6     1856.75     1852.07     13.21 o 
   4   0   6      144.17      125.80      2.59 o 
   5   0   6     1997.82     2007.56     13.54 o 
   6   0   6       94.52       94.51      3.18 o 
   7   0   6      209.49      182.10      5.03 o 
   8   0   6      816.26      768.49     10.43 o 
   9   0   6       88.71       83.10      5.10 o 
  10   0   6      341.07      328.04     13.24 o 
  11   0   6       44.68       54.71      4.99 o 
  12   0   6       54.10       44.68      5.02 o 
  13   0   6      332.92      346.17     10.87 o 
  14   0   6        0.02        1.41      3.39 o 
 -10   1   6        2.19        3.80      3.67 o 
  -9   1   6        1.53       -3.02      3.02 o 
  -8   1   6        2.39        2.14      3.11 o 
  -7   1   6       19.57       18.62      3.70 o 
  -6   1   6       10.68        8.71      2.45 o 
  -5   1   6     1054.56     1036.63     12.82 o 
  -4   1   6      223.68      221.77      5.75 o 
  -3   1   6      323.84      274.76      7.51 o 
  -2   1   6       80.72       77.05      2.50 o 
  -1   1   6      296.72      382.48      7.40 o 
   0   1   6      577.51      576.81      6.13 o 
   1   1   6     1067.90     1108.44      8.89 o 
   2   1   6     1723.70     1691.89     11.54 o 
   3   1   6     1414.39     1361.75     12.15 o 
   4   1   6       92.72       78.95      3.11 o 
   5   1   6       31.31       44.80      2.70 o 
   6   1   6       13.50        4.57      2.18 o 
   7   1   6      112.38      117.63      4.22 o 
   8   1   6      178.70      173.72      5.21 o 
   9   1   6      747.85      731.35     12.94 o 
  10   1   6      162.62      170.75      7.00 o 
  11   1   6       86.33       88.34      5.74 o 
  12   1   6        9.26        9.28      3.46 o 
  13   1   6        0.19       -2.16      2.91 o 
  14   1   6        0.00        2.92      3.53 o 
 -10   2   6       20.72       17.12      5.73 o 
  -9   2   6       97.98       85.07      6.40 o 
  -8   2   6       36.71       38.97      4.76 o 
  -7   2   6       19.80       15.19      3.55 o 
  -6   2   6      117.77      123.21      6.16 o 
  -5   2   6      387.35      376.84      7.58 o 
  -4   2   6        1.41        2.38      1.90 o 
  -3   2   6        3.15        1.82      1.51 o 
  -2   2   6      645.53      676.33      7.59 o 
  -1   2   6      578.66      593.20      6.50 o 
   0   2   6     1042.72     1126.41     10.37 o 
   1   2   6     3094.97     3125.29     18.55 o 
   2   2   6      195.77      202.87      3.45 o 
   3   2   6        3.81        2.70      1.34 o 
   4   2   6      119.64      112.98      3.60 o 
   5   2   6       91.51      109.14      3.73 o 
   6   2   6       11.00       16.49      2.10 o 
   7   2   6      505.35      501.51     15.45 o 
   8   2   6      184.65      167.45      5.62 o 
   9   2   6      155.90      156.84      6.40 o 
  10   2   6      128.60      137.09      6.30 o 
  11   2   6      100.35      101.95      5.88 o 
  12   2   6        7.69        6.17      3.19 o 
  13   2   6        6.03        6.44      3.49 o 
  14   2   6      132.32      144.91      8.04 o 
 -10   3   6       74.71       79.08     10.27 o 
  -9   3   6        4.13        1.02      4.69 o 
  -8   3   6       31.03       12.40      4.96 o 
  -7   3   6        3.53        5.22      3.08 o 
  -6   3   6        3.22        6.13      2.98 o 
  -5   3   6       30.59       31.12      3.75 o 
  -4   3   6      361.08      355.24      8.73 o 
  -3   3   6      171.90      185.98      5.69 o 
  -2   3   6        0.05        0.30      1.21 o 
  -1   3   6     2542.76     2559.38     15.28 o 
   0   3   6     1334.88     1333.35     10.63 o 
   1   3   6        6.96        5.44      1.30 o 
   2   3   6     1362.90     1388.17     10.45 o 
   3   3   6      401.59      362.01      6.68 o 
   4   3   6      182.32      219.30      6.50 o 
   5   3   6        4.24       12.59      1.98 o 
   6   3   6      221.03      253.67      5.58 o 
   7   3   6       47.98       53.52      4.21 o 
   8   3   6        0.86        5.88      2.07 o 
   9   3   6       15.23        4.80      2.23 o 
  10   3   6       31.81       40.28      5.41 o 
  11   3   6      830.14      837.99     15.19 o 
  12   3   6      101.78      105.93      8.42 o 
  13   3   6       43.75       52.21      8.17 o 
  14   3   6       14.23       10.94      4.00 o 
 -10   4   6       64.74       58.98      8.28 o 
  -9   4   6      148.09      127.06      9.42 o 
  -8   4   6       10.01        4.73      4.87 o 
  -7   4   6        1.06        4.93      4.20 o 
  -6   4   6      522.43      523.04     15.29 o 
  -5   4   6      371.37      362.37      9.28 o 
  -4   4   6       49.55       38.53      3.25 o 
  -3   4   6       91.09       84.90      3.30 o 
  -2   4   6       11.68       19.53      1.93 o 
  -1   4   6      171.78      157.38      3.80 o 
   0   4   6       17.69       12.09      1.52 o 
   1   4   6      103.44       90.96      2.88 o 
   2   4   6       25.04       30.90      2.10 o 
   3   4   6     5784.11     5972.23     31.55 o 
   4   4   6      338.80      356.69      4.73 o 
   5   4   6       22.59       21.56      2.27 o 
   6   4   6      356.90      352.66      6.57 o 
   7   4   6      520.99      487.11     11.42 o 
   8   4   6      113.66      129.17      4.90 o 
   9   4   6        1.07        1.24      2.13 o 
  10   4   6      292.46      292.85      7.33 o 
  11   4   6      470.69      493.20     15.49 o 
  12   4   6        5.96        8.97      3.45 o 
  13   4   6       64.68       71.68      6.19 o 
  14   4   6        0.19        0.58      3.49 o 
 -10   5   6       17.78       25.97      6.47 o 
  -9   5   6       27.24       21.64      9.37 o 
  -8   5   6       20.11       23.85      5.73 o 
  -7   5   6      387.62      410.26     14.52 o 
  -6   5   6       52.95       41.86      6.12 o 
  -5   5   6       90.50       86.80      7.14 o 
  -4   5   6      109.58       95.87      9.73 o 
  -3   5   6      174.55      181.35      4.45 o 
  -2   5   6      537.14      574.44      7.24 o 
  -1   5   6     1114.28     1131.60     10.23 o 
   0   5   6      234.16      230.82      4.44 o 
   1   5   6       11.88       19.61      1.77 o 
   2   5   6      327.08      339.12      5.00 o 
   3   5   6      494.53      495.04      6.04 o 
   4   5   6      375.25      355.66      7.47 o 
   5   5   6     1302.48     1338.04     10.83 o 
   6   5   6       35.48       39.00      2.92 o 
   7   5   6       18.87       16.89      2.50 o 
   8   5   6       37.48       29.02      3.10 o 
   9   5   6      685.40      697.06     10.89 o 
  10   5   6        0.62       -1.99      1.99 o 
  11   5   6       31.14       27.05      3.54 o 
  12   5   6      142.79      138.31      9.15 o 
  13   5   6       52.87       52.09      6.88 o 
  14   5   6        0.69       11.55      5.33 o 
  -9   6   6       32.53       35.74     12.25 o 
  -8   6   6        4.25       -0.54      4.59 o 
  -7   6   6       42.85       55.52      6.98 o 
  -6   6   6       52.10       44.08      6.24 o 
  -5   6   6       25.33       42.17      6.12 o 
  -4   6   6      833.09      841.86     17.44 o 
  -3   6   6     1325.08     1331.83     14.08 o 
  -2   6   6      603.25      614.02      9.00 o 
  -1   6   6      322.79      340.75      5.56 o 
   0   6   6      284.87      305.40      5.01 o 
   1   6   6      727.84      717.38      7.72 o 
   2   6   6       21.75       24.24      1.93 o 
   3   6   6       87.36       84.83      3.52 o 
   4   6   6       24.31       28.64      2.36 o 
   5   6   6      549.70      538.45      6.62 o 
   6   6   6      258.80      289.47      6.15 o 
   7   6   6       12.30       12.31      2.82 o 
   8   6   6     1109.01     1078.92     13.26 o 
   9   6   6       49.33       51.40      4.68 o 
  10   6   6       13.44        7.05      3.03 o 
  11   6   6      330.05      333.47      9.91 o 
  12   6   6       57.80       55.57      5.40 o 
  13   6   6      185.94      176.12     10.45 o 
  14   6   6       47.28       53.51      7.52 o 
  -9   7   6       14.23       12.91      5.85 o 
  -8   7   6       17.81       12.29      9.37 o 
  -7   7   6       70.71       69.32      7.95 o 
  -6   7   6       65.51       72.61      7.52 o 
  -5   7   6     1014.06      959.57     34.96 o 
  -4   7   6       18.67       13.84      3.23 o 
  -3   7   6      206.08      214.99      7.20 o 
  -2   7   6      301.38      302.99      6.57 o 
  -1   7   6       78.29       68.18      3.88 o 
   0   7   6        3.36       -0.90      1.72 o 
   1   7   6       97.86      101.63      6.42 o 
   2   7   6        6.14        3.12      1.40 o 
   3   7   6       65.85       63.87      2.78 o 
   4   7   6       59.24       64.12      2.92 o 
   5   7   6      420.85      399.05      5.88 o 
   6   7   6        0.07       -2.09      2.45 o 
   7   7   6     1205.65     1199.95     16.55 o 
   8   7   6      111.54      102.96      5.67 o 
   9   7   6        0.43       -0.58      2.56 o 
  10   7   6      250.75      251.89      8.67 o 
  11   7   6       99.61       90.47      6.03 o 
  12   7   6      368.69      360.67     10.94 o 
  13   7   6      104.91      100.36      8.79 o 
  -9   8   6       31.50       35.68     10.09 o 
  -8   8   6        1.81       -1.63      4.82 o 
  -7   8   6        1.61       10.31      4.93 o 
  -6   8   6      111.44      117.01      8.51 o 
  -5   8   6      229.11      223.42     10.99 o 
  -4   8   6      368.31      386.81     17.82 o 
  -3   8   6        1.74        4.67      2.82 o 
  -2   8   6       14.00       17.36      2.71 o 
  -1   8   6      217.71      215.95      7.02 o 
   0   8   6      140.50      130.82      4.75 o 
   1   8   6      809.61      790.44     10.21 o 
   2   8   6       65.73       59.31      6.14 o 
   3   8   6        0.47        1.04      1.98 o 
   4   8   6      233.91      235.84      5.57 o 
   5   8   6       66.25       71.34      3.79 o 
   6   8   6        1.26        4.32      2.55 o 
   7   8   6      311.98      312.63      8.64 o 
   8   8   6       56.44       53.96      4.82 o 
   9   8   6      300.25      281.40      8.79 o 
  10   8   6       87.14       91.00      5.75 o 
  11   8   6      188.02      163.17      7.70 o 
  12   8   6       18.22        9.68      3.87 o 
  13   8   6       79.20      103.15     10.27 o 
  -8   9   6      348.75      372.52     15.63 o 
  -7   9   6        0.06       -1.75      4.82 o 
  -6   9   6       27.97       45.14      6.75 o 
  -5   9   6       36.54       45.25      4.93 o 
  -4   9   6       97.13       87.63      5.70 o 
  -3   9   6        2.67        2.28      2.60 o 
  -2   9   6        4.80        5.18      2.75 o 
  -1   9   6       46.55       55.20      4.53 o 
   0   9   6       67.10       57.49      4.44 o 
   1   9   6      158.34      175.43      6.44 o 
   2   9   6      340.61      345.75      8.59 o 
   3   9   6       42.78       44.62      4.07 o 
   4   9   6       36.70       31.34      3.90 o 
   5   9   6      753.49      771.26     13.11 o 
   6   9   6       58.14       69.76      7.61 o 
   7   9   6      115.94      109.45      5.65 o 
   8   9   6        1.82        4.22      2.82 o 
   9   9   6       55.69       70.07      5.40 o 
  10   9   6       16.34       14.49      3.79 o 
  11   9   6       90.34       86.28      6.85 o 
  12   9   6       29.92       33.69      5.56 o 
  13   9   6       54.01       62.99      6.52 o 
  -7  10   6       62.36       58.71     13.34 o 
  -6  10   6       63.11       67.68      8.11 o 
  -5  10   6       53.91       55.29      5.44 o 
  -4  10   6      114.56      127.66      8.14 o 
  -3  10   6        2.88        5.23      6.67 o 
  -2  10   6      119.22      114.62      7.34 o 
  -1  10   6       35.54       39.19     10.63 o 
   0  10   6      163.49      184.09      6.90 o 
   1  10   6      323.78      296.01      8.23 o 
   2  10   6        1.46        1.72      2.69 o 
   3  10   6       79.29      100.19      5.46 o 
   4  10   6      204.47      194.56      7.05 o 
   5  10   6        0.80        0.00      3.31 o 
   6  10   6      128.52      121.79      5.78 o 
   7  10   6       48.44       34.99      5.34 o 
   8  10   6       17.03       13.50      3.39 o 
   9  10   6       24.38       21.44      3.97 o 
  10  10   6       70.54       78.15      6.02 o 
  11  10   6        9.18        3.11      3.42 o 
  12  10   6        0.03       -0.12      3.46 o 
  -7  11   6       72.43       67.04     12.61 o 
  -6  11   6       38.43       42.89     11.17 o 
  -5  11   6        3.68        5.41      4.41 o 
  -4  11   6       41.06       23.71      9.37 o 
  -3  11   6        2.13        0.52      3.53 o 
  -2  11   6       11.27        8.11      3.98 o 
  -1  11   6       94.77      105.87      7.49 o 
   0  11   6      112.87      124.22      6.23 o 
   1  11   6       39.71       44.41      4.47 o 
   2  11   6        7.94        7.02      3.02 o 
   3  11   6        1.73        2.89      3.40 o 
   4  11   6      242.75      253.42      9.59 o 
   5  11   6       35.95       34.27      5.10 o 
   6  11   6       29.17       20.92      4.69 o 
   7  11   6       59.10       51.00      6.47 o 
   8  11   6      307.27      321.40     16.03 o 
   9  11   6        7.35       10.31      3.60 o 
  10  11   6       32.46       28.93      4.69 o 
  11  11   6        1.49        1.56      3.54 o 
  12  11   6        2.02        3.42      3.67 o 
  -6  12   6        8.48       10.45      9.01 o 
  -5  12   6       11.85        7.38      4.66 o 
  -4  12   6       37.89       43.41     10.45 o 
  -3  12   6        1.00        7.14      4.41 o 
  -2  12   6       11.25       11.46      4.71 o 
  -1  12   6        6.00       11.79      4.41 o 
   0  12   6      131.81      130.74      8.51 o 
   1  12   6       35.22       38.33      4.45 o 
   2  12   6        0.78        0.28      2.66 o 
   3  12   6        5.22        3.84      3.12 o 
   4  12   6       67.64       72.67      6.34 o 
   5  12   6       51.82       48.59      6.10 o 
   6  12   6      120.48      109.66      8.03 o 
   7  12   6       87.03       79.64      7.52 o 
   8  12   6        0.30       -1.03      3.78 o 
   9  12   6        1.70        4.33      4.33 o 
  10  12   6        4.35        3.96      4.33 o 
  11  12   6        2.83        3.47      3.88 o 
  -5  13   6        8.02        1.55      5.77 o 
  -4  13   6       27.09       16.61      5.54 o 
  -3  13   6        0.57       -0.81      4.31 o 
  -2  13   6      340.29      358.67     13.73 o 
  -1  13   6        9.14       10.68      4.59 o 
   0  13   6       12.85       17.58      6.67 o 
   1  13   6       40.38       48.11     15.32 o 
   2  13   6       75.25       80.48      5.75 o 
   3  13   6       11.89       13.85      3.65 o 
   4  13   6        0.43        7.70      4.20 o 
   5  13   6       43.99       34.16      8.29 o 
   6  13   6        0.16        1.85      3.94 o 
   7  13   6        2.92        1.08      4.08 o 
   8  13   6       30.68       31.66      5.80 o 
   9  13   6        1.03       -1.67      6.13 o 
  10  13   6        8.45        5.98      4.45 o 
  -4  14   6        0.78       -5.41      5.41 o 
  -3  14   6       72.22       47.19     11.17 o 
  -2  14   6        0.41       -4.00      4.15 o 
  -1  14   6       15.21       10.09      4.93 o 
   0  14   6       27.68       33.49      6.31 o 
   1  14   6       52.73       38.21      6.24 o 
   2  14   6       24.93       29.66      4.64 o 
   3  14   6        0.01       -1.91      2.96 o 
   4  14   6      142.22      141.39     10.99 o 
   5  14   6       44.33       49.90      6.75 o 
   6  14   6      105.47      108.67      8.41 o 
   7  14   6       34.31       19.61      5.48 o 
   8  14   6        6.92       12.31      8.83 o 
   9  14   6        3.63        8.34      4.71 o 
  -2  15   6        2.33        6.71      4.76 o 
  -1  15   6        1.17       -5.77      5.77 o 
   0  15   6       45.11       39.25      6.82 o 
   1  15   6       24.48       15.55      5.19 o 
   2  15   6       29.40       35.69      6.50 o 
   3  15   6       37.39       31.35      4.89 o 
   4  15   6      141.56      145.49     14.06 o 
   5  15   6       78.72       64.02      7.63 o 
   6  15   6       15.31       11.40      5.18 o 
   7  15   6        0.90       -1.72      4.13 o 
   8  15   6       14.50       16.94      7.57 o 
   0  16   6        5.74       -0.72      7.57 o 
   1  16   6       23.73       24.79      6.05 o 
   2  16   6        3.43       10.25      5.18 o 
   3  16   6      140.85      147.05     14.06 o 
   4  16   6       47.53       43.91      7.01 o 
   5  16   6       24.54       25.38      6.24 o 
  -1 -14   7       30.02       34.77      6.24 o 
   0 -14   7       47.35       49.02     10.09 o 
   1 -14   7        0.63       -3.60      5.77 o 
   2 -14   7        6.22       11.17      7.21 o 
   3 -14   7        1.15        7.57      7.57 o 
  -3 -13   7       14.51        9.76      5.41 o 
  -2 -13   7        6.91       12.83      5.41 o 
  -1 -13   7       27.62       25.18      5.59 o 
   0 -13   7       49.79       32.26      5.99 o 
   1 -13   7       76.43       80.37     10.45 o 
   2 -13   7       53.87       67.60      7.89 o 
   3 -13   7        0.54        3.88      5.59 o 
   4 -13   7       36.58       30.43      6.10 o 
   5 -13   7       46.07       61.38     12.25 o 
   6 -13   7       32.07       38.97      7.01 o 
  -5 -12   7        6.22        3.72      3.75 o 
  -4 -12   7        3.53        7.17      4.71 o 
  -3 -12   7       33.73       19.35      5.44 o 
  -2 -12   7        1.37       -1.03      3.78 o 
  -1 -12   7      300.58      302.00     12.36 o 
   0 -12   7       25.13       31.98      5.73 o 
   1 -12   7       10.62       21.40      4.82 o 
   2 -12   7        3.49        0.72      5.05 o 
   3 -12   7       63.07       62.86     13.16 o 
   4 -12   7       26.27       37.23      6.21 o 
   5 -12   7      103.98      112.82     10.09 o 
   6 -12   7        7.05       12.67      5.08 o 
   7 -12   7       31.47       31.89      6.24 o 
  -6 -11   7       19.85       19.82      4.58 o 
  -5 -11   7        0.15        3.10      3.32 o 
  -4 -11   7       34.62       29.83      4.64 o 
  -3 -11   7      186.02      177.15      7.97 o 
  -2 -11   7       28.22       18.70      4.67 o 
  -1 -11   7       12.21       17.59      7.93 o 
   0 -11   7       77.72       81.08      7.01 o 
   1 -11   7       18.33        6.67      3.82 o 
   2 -11   7       12.58       10.08      4.05 o 
   3 -11   7      230.13      245.98     10.69 o 
   4 -11   7       13.50       11.74      6.31 o 
   5 -11   7        7.57        6.58      4.24 o 
   6 -11   7        2.13        3.09      3.90 o 
   7 -11   7       24.28       18.20      5.61 o 
   8 -11   7        4.11        4.33      6.13 o 
   9 -11   7        1.07       -0.36      5.77 o 
  -7 -10   7        0.02        1.57      3.46 o 
  -6 -10   7        8.49       10.84      3.79 o 
  -5 -10   7       52.66       60.33      8.72 o 
  -4 -10   7      127.93      112.98      6.71 o 
  -3 -10   7       44.64       43.42      4.78 o 
  -2 -10   7       20.04       11.86      4.92 o 
  -1 -10   7      128.63      142.91      6.71 o 
   0 -10   7       40.49       39.17      5.35 o 
   1 -10   7      307.41      306.54     11.71 o 
   2 -10   7      116.42      119.69      7.13 o 
   3 -10   7       38.32       31.16      4.96 o 
   4 -10   7        1.78        0.36      3.38 o 
   5 -10   7       71.63       85.86      7.08 o 
   6 -10   7      136.28      134.95      8.40 o 
   7 -10   7      194.70      188.80      9.93 o 
   8 -10   7       13.82       21.99      7.93 o 
   9 -10   7       33.33       31.36      6.10 o 
  -8  -9   7        1.14       -5.23      5.23 o 
  -7  -9   7      115.66      120.62      9.88 o 
  -6  -9   7       58.61       67.61      6.09 o 
  -5  -9   7        3.81        0.92      3.02 o 
  -4  -9   7       88.24       99.43      6.24 o 
  -3  -9   7        0.37        1.74      2.69 o 
  -2  -9   7        2.11        1.26      2.56 o 
  -1  -9   7       32.89       27.05      3.70 o 
   0  -9   7      325.34      325.09     14.19 o 
   1  -9   7      122.22      130.91      6.07 o 
   2  -9   7        2.54        0.66      1.92 o 
   3  -9   7      136.74      146.49      5.96 o 
   4  -9   7       48.50       50.17      6.49 o 
   5  -9   7      142.61      128.99      7.06 o 
   6  -9   7      115.21      113.49      7.13 o 
   7  -9   7      219.53      234.16      8.46 o 
   8  -9   7        0.10       -2.48      3.43 o 
   9  -9   7       14.02        8.79      4.45 o 
  10  -9   7       17.96       20.18      5.61 o 
  -8  -8   7      187.31      212.37     15.99 o 
  -7  -8   7        5.85        8.07      3.58 o 
  -6  -8   7       29.00       41.73      5.06 o 
  -5  -8   7       64.80       64.99      7.02 o 
  -4  -8   7       44.44       37.29      4.58 o 
  -3  -8   7        3.83        4.06      3.80 o 
  -2  -8   7        0.70        2.64      2.54 o 
  -1  -8   7        3.86        3.36      2.50 o 
   0  -8   7      530.77      567.65     11.22 o 
   1  -8   7      136.80      117.29      4.12 o 
   2  -8   7        6.37       10.83      2.08 o 
   3  -8   7       68.82       57.41      2.93 o 
   4  -8   7       59.09       54.17      4.42 o 
   5  -8   7       90.25      103.56     14.22 o 
   6  -8   7        2.10       -0.24      2.53 o 
   7  -8   7       18.62       18.96      3.73 o 
   8  -8   7      142.66      149.04      7.77 o 
   9  -8   7        3.61        0.50      4.33 o 
  10  -8   7        0.64        4.50      4.20 o 
  11  -8   7        1.95        1.12      4.05 o 
  -9  -7   7        1.19        1.44      5.77 o 
  -8  -7   7        0.59       -1.70      3.26 o 
  -7  -7   7        6.10        1.18      3.26 o 
  -6  -7   7       91.14      105.90      6.57 o 
  -5  -7   7       62.27       59.57      6.31 o 
  -4  -7   7       77.43       78.38      5.41 o 
  -3  -7   7       17.63       14.58      3.16 o 
  -2  -7   7        1.11        0.10      1.92 o 
  -1  -7   7      744.03      726.98      9.69 o 
   0  -7   7       34.67       31.97      3.30 o 
   1  -7   7       30.93       31.25      2.56 o 
   2  -7   7      237.49      257.22      5.35 o 
   3  -7   7      240.38      224.23      5.09 o 
   4  -7   7      144.60      140.05      4.29 o 
   5  -7   7       20.00       14.50      2.55 o 
   6  -7   7       47.78       48.96      5.59 o 
   7  -7   7        0.48        2.04      3.03 o 
   8  -7   7       74.68       65.86      6.36 o 
   9  -7   7       14.79       12.72      7.21 o 
  10  -7   7      117.78      135.59      9.30 o 
  11  -7   7       10.00        8.10      4.45 o 
  12  -7   7        7.98        9.72      5.22 o 
  -9  -6   7        4.28        7.05      3.87 o 
  -8  -6   7        4.95        2.42      3.24 o 
  -7  -6   7        4.81        1.76      3.05 o 
  -6  -6   7      194.96      188.05     10.39 o 
  -5  -6   7        0.68        3.48      2.43 o 
  -4  -6   7      340.11      328.05      7.97 o 
  -3  -6   7       13.72        7.83      2.47 o 
  -2  -6   7       68.79       70.10      4.05 o 
  -1  -6   7      179.19      167.37      5.46 o 
   0  -6   7       84.95       89.65      4.00 o 
   1  -6   7       64.49       63.00      3.13 o 
   2  -6   7      839.72      862.22      9.47 o 
   3  -6   7        0.40        3.01      1.54 o 
   4  -6   7      380.21      379.03      6.39 o 
   5  -6   7      370.96      368.46      6.36 o 
   6  -6   7        3.85        4.27      2.20 o 
   7  -6   7      204.90      208.88      7.15 o 
   8  -6   7      561.61      563.95     15.29 o 
   9  -6   7       58.16       62.29      6.61 o 
  10  -6   7      113.23      135.14     14.42 o 
  11  -6   7       23.26        6.93      4.31 o 
  12  -6   7       10.26        4.31      4.57 o 
  -9  -5   7        2.44        1.68      3.54 o 
  -8  -5   7       24.81       18.05      3.66 o 
  -7  -5   7       31.14       24.33      3.73 o 
  -6  -5   7        4.83        6.30      2.73 o 
  -5  -5   7      517.94      493.93      9.91 o 
  -4  -5   7      101.67      101.60      6.03 o 
  -3  -5   7     1499.46     1431.08     16.60 o 
  -2  -5   7       66.28       80.45      4.18 o 
  -1  -5   7        0.88       -0.06      1.68 o 
   0  -5   7      359.49      335.24      6.76 o 
   1  -5   7       11.90        9.36      1.65 o 
   2  -5   7      469.65      468.58      6.66 o 
   3  -5   7        9.72       14.00      1.80 o 
   4  -5   7      190.83      192.96      4.05 o 
   5  -5   7       12.72       10.82      1.75 o 
   6  -5   7      440.05      420.20      9.05 o 
   7  -5   7       22.15       29.19      3.58 o 
   8  -5   7      114.22      118.66      5.92 o 
   9  -5   7       18.55       19.18      3.53 o 
  10  -5   7       29.86       29.29      5.33 o 
  11  -5   7       32.65       39.59      8.47 o 
  12  -5   7        1.83        1.85      4.05 o 
  13  -5   7        3.86        6.27      7.57 o 
  -9  -4   7       16.13       15.55      4.36 o 
  -8  -4   7      201.22      228.17      7.83 o 
  -7  -4   7       15.45       15.54      3.24 o 
  -6  -4   7        2.78        2.86      2.60 o 
  -5  -4   7       22.56       20.12      3.15 o 
  -4  -4   7     1388.64     1397.28     18.00 o 
  -3  -4   7      135.01      132.97      5.72 o 
  -2  -4   7      797.15      813.93     10.99 o 
  -1  -4   7      171.55      155.38      4.81 o 
   0  -4   7      145.48      147.97      3.77 o 
   1  -4   7       96.55       85.96      3.08 o 
   2  -4   7        0.44       -0.09      1.21 o 
   3  -4   7      333.76      330.28      5.38 o 
   4  -4   7      353.47      342.42      5.59 o 
   5  -4   7      132.43      144.10      4.32 o 
   6  -4   7      281.45      266.09      5.24 o 
   7  -4   7        2.46       -0.64      2.17 o 
   8  -4   7       48.25       60.04      4.57 o 
   9  -4   7      305.47      289.12      9.50 o 
  10  -4   7        0.94        1.82      3.31 o 
  11  -4   7       89.07       86.95      6.18 o 
  12  -4   7       12.08       17.82      4.96 o 
  13  -4   7        6.53        5.15      4.76 o 
 -10  -3   7        0.05        1.59      3.87 o 
  -9  -3   7       38.68       36.28      5.27 o 
  -8  -3   7       10.12        9.35      3.07 o 
  -7  -3   7       11.44       20.15      3.32 o 
  -6  -3   7        3.95        2.68      2.35 o 
  -5  -3   7        2.09        0.29      2.16 o 
  -4  -3   7     1522.53     1489.86     16.47 o 
  -3  -3   7      304.65      314.64      8.06 o 
  -2  -3   7       46.94       54.14      3.72 o 
  -1  -3   7      157.83      153.69      4.76 o 
   0  -3   7      855.61      799.05      7.55 o 
   1  -3   7      580.74      588.08      6.90 o 
   2  -3   7       15.83       11.84      1.52 o 
   3  -3   7      137.56      148.23      5.99 o 
   4  -3   7      208.48      195.92      4.11 o 
   5  -3   7      309.15      319.68      5.41 o 
   6  -3   7      333.46      288.82      6.22 o 
   7  -3   7      119.34      130.16      5.53 o 
   8  -3   7      792.34      791.21     13.55 o 
   9  -3   7       10.72       21.88      3.63 o 
  10  -3   7      281.06      255.68      8.41 o 
  11  -3   7       14.95        9.20      3.44 o 
  12  -3   7      170.48      187.86      8.16 o 
  13  -3   7        4.32        7.89      4.82 o 
 -10  -2   7        8.15        9.12      4.42 o 
  -9  -2   7       10.16        7.99      3.73 o 
  -8  -2   7       22.34       24.60      4.39 o 
  -7  -2   7        9.32       14.48      3.38 o 
  -6  -2   7       10.17        9.84      2.34 o 
  -5  -2   7      159.34      164.83      6.97 o 
  -4  -2   7       19.16       13.77      2.56 o 
  -3  -2   7      473.02      474.69      8.50 o 
  -2  -2   7      394.23      327.63      6.80 o 
  -1  -2   7        0.11       -0.77      1.46 o 
   0  -2   7     1987.66     2049.03     14.41 o 
   1  -2   7       31.75       59.74      2.52 o 
   2  -2   7       22.78       13.73      1.54 o 
   3  -2   7      436.81      440.59      8.52 o 
   4  -2   7      461.92      421.25      5.74 o 
   5  -2   7        9.47       16.27      1.87 o 
   6  -2   7        8.67        7.20      1.89 o 
   7  -2   7      199.53      193.18      5.27 o 
   8  -2   7      220.36      228.03      7.34 o 
   9  -2   7       37.30       32.79      3.86 o 
  10  -2   7       65.87       63.79      5.18 o 
  11  -2   7       38.08       35.50      4.51 o 
  12  -2   7       17.04       12.53      3.53 o 
  13  -2   7       38.29       34.34      4.90 o 
  14  -2   7       83.80       77.68     12.80 o 
 -10  -1   7      165.10      173.10      9.01 o 
  -9  -1   7        3.30        3.61      3.39 o 
  -8  -1   7       44.34       36.59      6.16 o 
  -7  -1   7      274.40      319.54      8.40 o 
  -6  -1   7      210.02      213.49      6.66 o 
  -5  -1   7        5.29        2.94      2.65 o 
  -4  -1   7        3.08        2.52      2.16 o 
  -3  -1   7       12.59        9.61      2.27 o 
  -2  -1   7       64.99       68.07      3.60 o 
  -1  -1   7      335.92      352.15      6.61 o 
   0  -1   7     1970.74     1963.60     14.34 o 
   1  -1   7        5.80        0.39      1.08 o 
   2  -1   7     1671.32     1687.96     12.40 o 
   3  -1   7        6.50       16.86      1.55 o 
   4  -1   7       81.87      103.51      2.92 o 
   5  -1   7       26.93       26.84      2.51 o 
   6  -1   7      771.64      783.29     10.11 o 
   7  -1   7      222.75      218.00      6.97 o 
   8  -1   7       35.64       33.58      3.02 o 
   9  -1   7       19.35        9.68      2.91 o 
  10  -1   7        3.76        3.85      3.25 o 
  11  -1   7       14.34       15.47      3.46 o 
  12  -1   7      319.66      332.93     10.32 o 
  13  -1   7       17.73       10.49      4.51 o 
  14  -1   7        7.46       11.00      4.54 o 
 -10   0   7        5.22       10.19      4.30 o 
  -9   0   7       37.91       55.51      8.84 o 
  -8   0   7        8.08        5.78      4.07 o 
  -7   0   7      271.07      279.04     12.42 o 
  -6   0   7      595.22      598.37     10.91 o 
  -5   0   7       32.32       43.98      4.47 o 
  -4   0   7        0.34       -1.89      1.89 o 
  -3   0   7       66.53       59.88      3.66 o 
  -2   0   7      244.55      243.71      5.87 o 
  -1   0   7       77.62       57.05      5.31 o 
   0   0   7        0.06        1.16      1.07 o 
   1   0   7     1445.73     1342.38     10.68 o 
   2   0   7      319.97      316.25      4.60 o 
   3   0   7     1029.99     1004.02      8.56 o 
   4   0   7      386.19      345.22      4.45 o 
   5   0   7      497.19      544.43      8.02 o 
   6   0   7       62.40       56.05      5.31 o 
   7   0   7        4.64        8.40      2.65 o 
   8   0   7       81.51       92.11      4.79 o 
   9   0   7        7.98        8.57      2.69 o 
  10   0   7       52.93       52.14      5.97 o 
  11   0   7       19.99       29.80      4.23 o 
  12   0   7        2.09        0.31      2.90 o 
  13   0   7      116.36      114.65      8.15 o 
  14   0   7       24.98       27.08      5.62 o 
 -10   1   7        0.00       -3.39      3.39 o 
  -9   1   7        3.70        4.81      3.75 o 
  -8   1   7       20.75       12.18      3.88 o 
  -7   1   7      209.68      218.58      8.45 o 
  -6   1   7        0.15        0.47      2.16 o 
  -5   1   7      958.44      942.77     12.70 o 
  -4   1   7       81.44       79.12      4.19 o 
  -3   1   7      610.71      621.10      9.48 o 
  -2   1   7      131.26      118.73      4.34 o 
  -1   1   7      181.29      190.61      3.79 o 
   0   1   7      512.14      504.07      6.12 o 
   1   1   7      405.47      431.65      5.58 o 
   2   1   7     1423.71     1348.84     10.45 o 
   3   1   7       32.46       32.93      1.77 o 
   4   1   7      430.09      424.23      6.79 o 
   5   1   7      948.17      901.84     10.54 o 
   6   1   7     1519.14     1552.53     15.00 o 
   7   1   7       39.31       46.84      3.28 o 
   8   1   7     1046.75      994.89     12.45 o 
   9   1   7     1158.47     1155.70     13.99 o 
  10   1   7        0.16        0.83      2.48 o 
  11   1   7       62.77       65.04      5.18 o 
  12   1   7        4.76        0.09      3.02 o 
  13   1   7        0.43        3.94      3.32 o 
  14   1   7       16.45        7.63      4.00 o 
 -10   2   7        9.05        7.84      6.13 o 
  -9   2   7       18.54       21.52      7.21 o 
  -8   2   7        0.06        1.35      3.28 o 
  -7   2   7       45.48       59.28      5.46 o 
  -6   2   7      141.69      137.05      6.82 o 
  -5   2   7      233.37      229.75      6.38 o 
  -4   2   7      141.38      133.42      5.93 o 
  -3   2   7      186.28      198.93      5.64 o 
  -2   2   7        4.83        8.40      2.34 o 
  -1   2   7        4.03        3.43      1.31 o 
   0   2   7       39.76       44.42      2.39 o 
   1   2   7     4672.11     4768.83     28.19 o 
   2   2   7       76.43       68.21      2.46 o 
   3   2   7      560.02      552.05      8.96 o 
   4   2   7        0.05        0.56      1.37 o 
   5   2   7      289.09      305.41      6.45 o 
   6   2   7       76.28       73.79      4.28 o 
   7   2   7     1527.37     1647.07     16.08 o 
   8   2   7        3.46        1.25      1.93 o 
   9   2   7       31.25       24.88      2.97 o 
  10   2   7      171.28      179.43      7.14 o 
  11   2   7       35.54       37.03      4.44 o 
  12   2   7        0.46       -0.16      2.81 o 
  13   2   7       14.00        8.92      3.46 o 
  14   2   7       26.59       25.92      4.69 o 
  -9   3   7        3.46        8.52     11.71 o 
  -8   3   7        1.32        1.18      4.87 o 
  -7   3   7       13.48       20.92      4.15 o 
  -6   3   7       68.17       68.51      9.27 o 
  -5   3   7       89.66       86.56      7.72 o 
  -4   3   7      100.75      114.75      4.73 o 
  -3   3   7        6.09        6.59      2.25 o 
  -2   3   7       78.82      103.43      4.89 o 
  -1   3   7      473.89      443.33      6.15 o 
   0   3   7      387.28      441.71      6.00 o 
   1   3   7      934.01      959.24      8.91 o 
   2   3   7       75.32      102.57      2.97 o 
   3   3   7       46.04       57.28      2.27 o 
   4   3   7     1145.35     1205.80     12.29 o 
   5   3   7      389.40      360.35      8.69 o 
   6   3   7        6.58        8.73      1.93 o 
   7   3   7      144.43      153.27      4.95 o 
   8   3   7        0.06        0.77      1.90 o 
   9   3   7      229.74      232.66      6.48 o 
  10   3   7        0.30        3.61      2.19 o 
  11   3   7      123.15      127.86      6.44 o 
  12   3   7        0.00        0.47      2.81 o 
  13   3   7       28.20       36.75      7.73 o 
  14   3   7       17.49        8.65      4.01 o 
  -9   4   7        0.46       -4.20      4.20 o 
  -8   4   7       37.45       30.13      7.93 o 
  -7   4   7       10.90       12.97      4.71 o 
  -6   4   7      120.54      117.88      8.40 o 
  -5   4   7      194.80      198.64      8.06 o 
  -4   4   7       22.95       17.01      2.69 o 
  -3   4   7      997.87      996.05     17.58 o 
  -2   4   7      114.55       94.96      4.63 o 
  -1   4   7        0.61       -1.33      1.33 o 
   0   4   7      153.08      159.82      5.06 o 
   1   4   7       21.85       41.55      2.45 o 
   2   4   7       45.82       47.67      2.39 o 
   3   4   7        4.66       -0.27      1.10 o 
   4   4   7      171.61      175.74      4.84 o 
   5   4   7      135.82      134.73      4.34 o 
   6   4   7       25.95       32.59      2.86 o 
   7   4   7       59.76       56.58      3.68 o 
   8   4   7       13.54        6.71      2.27 o 
   9   4   7      798.67      790.73     11.71 o 
  10   4   7        2.76        3.84      2.37 o 
  11   4   7        9.53        6.11      2.77 o 
  12   4   7      347.71      326.22     10.04 o 
  13   4   7        6.39        2.50      3.74 o 
  14   4   7        6.41        9.57      3.76 o 
  -9   5   7      125.30      140.36     10.69 o 
  -8   5   7        0.41        0.51      4.20 o 
  -7   5   7       68.87       71.75      7.89 o 
  -6   5   7        5.85       12.00      7.57 o 
  -5   5   7       70.83       62.67      6.75 o 
  -4   5   7      549.26      525.90     14.53 o 
  -3   5   7      192.30      215.90      5.85 o 
  -2   5   7      311.31      325.79      5.80 o 
  -1   5   7      916.19      908.25      9.46 o 
   0   5   7       96.30      107.64      3.48 o 
   1   5   7      472.29      486.51      6.50 o 
   2   5   7      103.03       80.48      3.04 o 
   3   5   7     1500.67     1458.74     15.64 o 
   4   5   7      239.50      232.48      5.42 o 
   5   5   7      821.25      782.06     11.34 o 
   6   5   7       89.71       78.66      3.85 o 
   7   5   7        2.66        6.75      2.34 o 
   8   5   7       33.21       31.91      3.28 o 
   9   5   7      289.25      309.89      7.51 o 
  10   5   7       45.52       41.34      3.74 o 
  11   5   7      895.33      876.26     14.93 o 
  12   5   7       24.19       20.67      4.05 o 
  13   5   7      104.60       91.24      7.90 o 
  14   5   7        9.75       16.76      5.37 o 
  -9   6   7       58.49       75.06      9.13 o 
  -8   6   7        3.75        9.55      5.10 o 
  -7   6   7        0.02        0.89      4.45 o 
  -6   6   7      173.27      191.86     10.18 o 
  -5   6   7      198.16      197.39     11.17 o 
  -4   6   7      309.22      287.23     16.04 o 
  -3   6   7       10.61       13.64      2.56 o 
  -2   6   7        4.73        6.89      2.19 o 
  -1   6   7       88.85       85.70      5.52 o 
   0   6   7       73.37       72.32      3.11 o 
   1   6   7        7.16        4.97      1.55 o 
   2   6   7     1250.62     1251.52     11.55 o 
   3   6   7      857.94      842.29      8.74 o 
   4   6   7      173.31      170.94      5.67 o 
   5   6   7        2.62       -0.26      1.65 o 
   6   6   7       69.12       55.21      4.27 o 
   7   6   7      301.36      309.08      6.89 o 
   8   6   7       47.17       54.29      3.85 o 
   9   6   7      164.40      162.85      5.71 o 
  10   6   7       20.94       25.48      3.94 o 
  11   6   7       52.37       54.23      5.17 o 
  12   6   7      128.68      122.91      6.86 o 
  13   6   7       72.86       80.84     16.94 o 
  14   6   7        7.07       -0.90      4.33 o 
  -8   7   7        2.15        1.98      4.84 o 
  -7   7   7       16.39       10.35      5.22 o 
  -6   7   7      146.39      131.58      9.91 o 
  -5   7   7        0.84        1.93      4.05 o 
  -4   7   7        4.89        3.50      4.05 o 
  -3   7   7      736.05      701.66     17.48 o 
  -2   7   7       16.78       13.27      2.54 o 
  -1   7   7       73.26       59.57      3.88 o 
   0   7   7      129.53      134.59      4.90 o 
   1   7   7       37.04       50.73      2.90 o 
   2   7   7       92.21       89.15      3.36 o 
   3   7   7      309.72      333.19      5.67 o 
   4   7   7      403.56      379.58      7.00 o 
   5   7   7      273.99      252.68      5.93 o 
   6   7   7       61.15       65.84      3.81 o 
   7   7   7       11.59       10.42      2.90 o 
   8   7   7      112.37      118.42      6.07 o 
   9   7   7      344.73      328.73      9.49 o 
  10   7   7       85.26       72.82      7.48 o 
  11   7   7       17.80       10.70      3.49 o 
  12   7   7       10.25       14.48      4.00 o 
  13   7   7       10.53        7.22      4.96 o 
  -8   8   7       26.62       30.13      6.82 o 
  -7   8   7       99.64      101.26     10.99 o 
  -6   8   7       27.21       34.98      6.31 o 
  -5   8   7      307.94      320.33     12.82 o 
  -4   8   7      482.83      468.01     14.61 o 
  -3   8   7        0.06       -0.31      2.64 o 
  -2   8   7       51.09       37.24      4.95 o 
  -1   8   7      103.08      104.02      4.67 o 
   0   8   7      271.46      295.04      6.80 o 
   1   8   7     1278.70     1264.32     20.08 o 
   2   8   7       51.02       45.39      3.42 o 
   3   8   7       21.17       25.42      3.01 o 
   4   8   7       98.93       92.57      4.87 o 
   5   8   7      288.96      262.59     13.38 o 
   6   8   7      159.58      172.77      6.49 o 
   7   8   7       44.24       34.33      4.10 o 
   8   8   7      193.41      187.58      8.46 o 
   9   8   7       81.51       78.33      5.98 o 
  10   8   7      244.49      258.98      8.88 o 
  11   8   7        2.66        2.03      3.11 o 
  12   8   7       27.18       31.10      4.68 o 
  13   8   7       38.62       26.50      5.82 o 
  -7   9   7        4.32       10.69      6.31 o 
  -6   9   7      131.81      142.03     10.18 o 
  -5   9   7       61.23       62.75      7.12 o 
  -4   9   7       22.85       30.79      6.67 o 
  -3   9   7      368.44      379.03     10.01 o 
  -2   9   7      361.20      377.94     11.94 o 
  -1   9   7      235.03      241.95      6.52 o 
   0   9   7      127.92      127.75      5.96 o 
   1   9   7      614.79      615.61     11.51 o 
   2   9   7      302.45      303.82      8.17 o 
   3   9   7       39.64       49.96      4.43 o 
   4   9   7       71.47       53.90      5.61 o 
   5   9   7       78.03       76.86      5.67 o 
   6   9   7       24.38       24.90      3.50 o 
   7   9   7       11.24       18.70      3.39 o 
   8   9   7      233.73      236.44      8.24 o 
   9   9   7       57.53       51.54      4.81 o 
  10   9   7        0.91       -2.18      2.81 o 
  11   9   7       49.83       50.66      8.63 o 
  12   9   7       30.57       27.10     11.15 o 
  13   9   7        8.44        6.22      4.31 o 
  -7  10   7       42.97       41.44      7.63 o 
  -6  10   7       11.48        9.66      8.65 o 
  -5  10   7       12.88        4.04      4.67 o 
  -4  10   7       90.59       98.93      7.88 o 
  -3  10   7       20.79       18.90      4.85 o 
  -2  10   7       78.66       85.90      6.98 o 
  -1  10   7        0.40       -0.28      3.20 o 
   0  10   7      638.83      644.35     13.32 o 
   1  10   7       73.02       65.97      4.89 o 
   2  10   7       32.46       41.28      4.71 o 
   3  10   7      237.27      243.75      7.76 o 
   4  10   7       94.19       84.42      6.50 o 
   5  10   7       13.92       10.81      3.82 o 
   6  10   7       42.64       32.24      4.96 o 
   7  10   7       18.78       10.50      3.13 o 
   8  10   7        4.84        6.08      3.73 o 
   9  10   7        1.18       -0.41      3.50 o 
  10  10   7       19.40       15.88      3.79 o 
  11  10   7        1.21        4.30      3.37 o 
  12  10   7       15.78       24.32      4.85 o 
  -6  11   7        0.03       -7.21      7.21 o 
  -5  11   7      114.19      123.99     14.78 o 
  -4  11   7      134.25      157.91      9.34 o 
  -3  11   7      102.91      116.76      8.65 o 
  -2  11   7        0.03        0.34      3.72 o 
  -1  11   7      125.19      118.85      8.65 o 
   0  11   7      140.52      161.64      7.11 o 
   1  11   7       70.67       66.27      5.12 o 
   2  11   7      195.04      189.31      7.34 o 
   3  11   7       56.56       63.23      5.13 o 
   4  11   7      116.91      128.21      7.89 o 
   5  11   7      103.67       95.91      7.26 o 
   6  11   7       40.81       32.47      7.03 o 
   7  11   7       12.63       10.81      4.33 o 
   8  11   7       41.27       32.02      5.59 o 
   9  11   7        0.35       -2.38      2.74 o 
  10  11   7        1.70       -1.04      3.02 o 
  11  11   7        0.20       -2.04      4.64 o 
  12  11   7        6.24        5.90      4.23 o 
  -5  12   7       27.58       37.48     10.81 o 
  -4  12   7       83.78       87.49     10.45 o 
  -3  12   7        0.64       -0.12      3.90 o 
  -2  12   7       16.28       20.73      5.11 o 
  -1  12   7        0.05       -2.75      6.49 o 
   0  12   7       21.35       12.22      8.11 o 
   1  12   7       19.74       16.28      3.65 o 
   2  12   7       46.22       50.53      4.89 o 
   3  12   7        3.80       -0.36      3.31 o 
   4  12   7       37.68       34.76      5.48 o 
   5  12   7      249.32      235.80     10.45 o 
   6  12   7      186.03      169.19      9.55 o 
   7  12   7       23.20       22.17      5.08 o 
   8  12   7        0.45       -3.42      3.57 o 
   9  12   7       74.49       89.39      7.90 o 
  10  12   7       64.07       51.09      7.23 o 
  11  12   7       17.96       13.04      5.33 o 
  -4  13   7        0.76       -3.90      4.67 o 
  -3  13   7       13.27        7.11      4.96 o 
  -2  13   7      157.54      157.77      9.95 o 
  -1  13   7       78.49       68.59      7.34 o 
   0  13   7       29.72       27.27      5.70 o 
   1  13   7       77.82       67.69     12.25 o 
   2  13   7      146.46      134.18      7.12 o 
   3  13   7        5.86        4.69      4.08 o 
   4  13   7      136.38      142.21     18.02 o 
   5  13   7       50.86       54.48      8.65 o 
   6  13   7       60.91       37.59      7.21 o 
   7  13   7       30.84       30.28      5.86 o 
   8  13   7       48.46       55.54      7.39 o 
   9  13   7       72.13       79.52      7.90 o 
  10  13   7       12.03       10.81      5.10 o 
  -3  14   7        3.75       10.13      5.28 o 
  -2  14   7      164.72      187.69     11.14 o 
  -1  14   7        3.31        4.43      4.33 o 
   0  14   7        1.02       -3.54      3.54 o 
   1  14   7       88.27       94.06      7.89 o 
   2  14   7      184.41      193.70     18.02 o 
   3  14   7       67.08       56.57      7.01 o 
   4  14   7        6.07        6.54      4.20 o 
   5  14   7        1.64        1.63      3.90 o 
   6  14   7        6.37        2.72      4.15 o 
   7  14   7        1.46       -0.84      4.20 o 
   8  14   7        1.18        5.62      4.45 o 
   9  14   7        2.30        1.90      5.05 o 
  -1  15   7        1.17        0.14      4.93 o 
   0  15   7       15.30       13.92      5.33 o 
   1  15   7       30.39       16.11      5.48 o 
   2  15   7        0.01       -1.08      5.77 o 
   3  15   7        0.73       -1.98      3.94 o 
   4  15   7       48.79       66.38      8.83 o 
   5  15   7        4.23       -0.54      4.33 o 
   6  15   7      168.00      170.72     13.52 o 
   7  15   7        1.26        7.57      4.84 o 
   3  16   7        8.46        9.73      7.57 o 
   4  16   7       17.39       22.35      8.29 o 
  -2 -13   8        0.71        0.82      6.85 o 
  -1 -13   8      114.85      129.05      9.68 o 
   0 -13   8       19.92       19.29      7.93 o 
   1 -13   8      144.83      158.95     13.70 o 
   2 -13   8        4.99       14.42      6.85 o 
   3 -13   8      119.40      129.03     14.06 o 
   4 -13   8       43.39       22.35      9.01 o 
   5 -13   8        5.00       -0.86      4.57 o 
  -4 -12   8        6.73       19.46      7.57 o 
  -3 -12   8       10.72       11.89      5.10 o 
  -2 -12   8       80.66       69.00      8.65 o 
  -1 -12   8       21.26       31.52      5.99 o 
   0 -12   8        0.46        0.47      3.69 o 
   1 -12   8        5.29        9.35      4.31 o 
   2 -12   8        0.02        1.80      5.77 o 
   3 -12   8        5.20        2.88      6.49 o 
   4 -12   8        3.78        3.54      4.31 o 
   5 -12   8      103.16      108.31      8.88 o 
   6 -12   8        1.09        7.93      6.49 o 
   7 -12   8       67.16       83.98     11.89 o 
  -5 -11   8       24.31       26.47      4.85 o 
  -4 -11   8       59.82       66.39      6.09 o 
  -3 -11   8       63.29       69.31      6.10 o 
  -2 -11   8        0.42       -2.84      2.84 o 
  -1 -11   8        0.27        0.18      3.57 o 
   0 -11   8       14.84       13.24      4.71 o 
   1 -11   8        0.03        0.37      3.54 o 
   2 -11   8       22.97       27.79      5.35 o 
   3 -11   8       40.70       45.26      6.31 o 
   4 -11   8        7.35        4.98      3.98 o 
   5 -11   8       25.02       20.79     15.14 o 
   6 -11   8       23.47       31.36      7.93 o 
   7 -11   8        3.80        5.41      6.13 o 
   8 -11   8       79.03       72.45     11.89 o 
  -6 -10   8        9.43        7.58      3.81 o 
  -5 -10   8        2.98        6.14      3.73 o 
  -4 -10   8      135.63      155.60      9.75 o 
  -3 -10   8       74.42       81.67      6.10 o 
  -2 -10   8        0.34       -0.50      2.84 o 
  -1 -10   8        0.04       -2.63      2.63 o 
   0 -10   8      145.06      155.90      7.19 o 
   1 -10   8      284.63      304.12     29.01 o 
   2 -10   8       26.78       28.75      4.84 o 
   3 -10   8       43.78       52.15     11.53 o 
   4 -10   8       36.36       40.15      7.93 o 
   5 -10   8       10.82       10.27      7.75 o 
   6 -10   8        2.05        6.13      5.77 o 
   7 -10   8       28.83       25.95      7.21 o 
   8 -10   8        5.99        3.60      6.85 o 
   9 -10   8       34.31       24.87      8.29 o 
  -7  -9   8        6.58        7.23      3.88 o 
  -6  -9   8        0.08        0.96      3.33 o 
  -5  -9   8        9.02        2.41      3.19 o 
  -4  -9   8       26.26       24.50      4.18 o 
  -3  -9   8       58.42       50.51      5.17 o 
  -2  -9   8       30.90       37.67      5.82 o 
  -1  -9   8        1.65        2.72      2.82 o 
   0  -9   8      102.52      125.40      6.30 o 
   1  -9   8       14.85       14.87      3.19 o 
   2  -9   8        4.13        6.72      2.77 o 
   3  -9   8      371.91      385.51      9.50 o 
   4  -9   8       21.33       14.54      4.31 o 
   5  -9   8       58.65       67.15      6.47 o 
   6  -9   8      204.77      216.51     14.78 o 
   7  -9   8      130.46      139.68      8.79 o 
   8  -9   8       18.10       17.58      4.44 o 
   9  -9   8      134.55      173.05     10.19 o 
  10  -9   8       40.89       51.39      7.39 o 
  -7  -8   8        6.63        4.51      3.59 o 
  -6  -8   8        9.51       11.64      3.60 o 
  -5  -8   8      180.12      166.28      7.97 o 
  -4  -8   8       11.15       10.25      3.59 o 
  -3  -8   8        4.27        2.44      2.86 o 
  -2  -8   8      150.37      156.48      6.99 o 
  -1  -8   8      543.95      519.86     11.58 o 
   0  -8   8       31.22       48.03      5.24 o 
   1  -8   8      540.28      508.46      9.32 o 
   2  -8   8       88.11       80.17      4.53 o 
   3  -8   8        4.17       -0.83      1.66 o 
   4  -8   8      333.54      344.69      7.63 o 
   5  -8   8       29.68       31.58      4.02 o 
   6  -8   8        4.87        2.75      3.54 o 
   7  -8   8        4.42        0.36      2.69 o 
   8  -8   8        0.04       -1.08      3.31 o 
   9  -8   8        7.30        6.64      4.31 o 
  10  -8   8       63.91       50.99      7.23 o 
  11  -8   8       26.23       16.10      5.70 o 
  -8  -7   8       25.59       22.04      4.84 o 
  -7  -7   8        0.10       -1.75      3.08 o 
  -6  -7   8       48.72       44.62      6.98 o 
  -5  -7   8       55.89       53.36      5.44 o 
  -4  -7   8        7.70       10.64      3.38 o 
  -3  -7   8       22.99       15.64      3.46 o 
  -2  -7   8      315.79      332.59      8.55 o 
  -1  -7   8        1.43        0.35      2.04 o 
   0  -7   8      748.06      748.34     11.13 o 
   1  -7   8      501.68      524.82      9.05 o 
   2  -7   8      608.62      572.21      7.87 o 
   3  -7   8       11.46        9.89      2.03 o 
   4  -7   8       10.32       10.50      1.99 o 
   5  -7   8       21.36       20.15      2.72 o 
   6  -7   8       88.22       88.63      5.97 o 
   7  -7   8       41.29       49.15      7.57 o 
   8  -7   8       33.75       35.59      5.95 o 
   9  -7   8       15.72       14.37      4.45 o 
  10  -7   8       17.39       15.86      5.10 o 
  11  -7   8       20.63       13.45      5.59 o 
  -8  -6   8        0.40       -2.98      2.98 o 
  -7  -6   8       36.64       34.79      4.90 o 
  -6  -6   8        8.16        9.70      3.44 o 
  -5  -6   8       70.30       69.27      4.90 o 
  -4  -6   8       26.81       30.41      3.50 o 
  -3  -6   8       73.72       63.90      3.83 o 
  -2  -6   8      510.99      518.62      9.54 o 
  -1  -6   8      137.93      140.48      5.17 o 
   0  -6   8        3.76        2.34      2.29 o 
   1  -6   8       48.38       50.80      3.56 o 
   2  -6   8      210.64      217.73      5.04 o 
   3  -6   8      612.55      635.29      8.41 o 
   4  -6   8      102.06      103.91      4.98 o 
   5  -6   8        0.04        2.63      1.65 o 
   6  -6   8      216.10      218.95      7.94 o 
   7  -6   8       17.27       15.64      3.16 o 
   8  -6   8      143.68      138.87      6.49 o 
   9  -6   8        0.14        2.96      3.96 o 
  10  -6   8       20.40       25.02      5.22 o 
  11  -6   8       80.88       84.05      8.16 o 
  12  -6   8        4.94        4.17      5.95 o 
  -8  -5   8        2.57       -1.92      3.51 o 
  -7  -5   8        2.12        1.89      2.83 o 
  -6  -5   8      121.85      144.68      6.35 o 
  -5  -5   8      154.00      143.67      6.24 o 
  -4  -5   8      372.38      365.31      7.60 o 
  -3  -5   8       86.54       78.64      4.37 o 
  -2  -5   8       40.37       41.16      3.50 o 
  -1  -5   8        0.07       -1.12      2.39 o 
   0  -5   8       70.50       70.86      4.00 o 
   1  -5   8        6.45        6.63      2.05 o 
   2  -5   8      646.00      605.20      7.96 o 
   3  -5   8      566.47      564.48      7.71 o 
   4  -5   8       18.60       14.90      2.08 o 
   5  -5   8       30.02       34.37      2.87 o 
   6  -5   8      413.08      401.08      9.35 o 
   7  -5   8       11.90       15.78      4.01 o 
   8  -5   8      127.56      127.16      9.33 o 
   9  -5   8      118.82      119.15     15.33 o 
  10  -5   8      198.80      215.10     10.70 o 
  11  -5   8       22.57       17.85      4.93 o 
  12  -5   8       53.30       58.13      7.63 o 
  -9  -4   8       10.44       13.60      4.51 o 
  -8  -4   8       57.71       64.50      5.26 o 
  -7  -4   8        9.77       10.33      3.25 o 
  -6  -4   8      179.76      176.97      6.75 o 
  -5  -4   8       20.71       25.27      2.98 o 
  -4  -4   8        1.56       -0.55      2.15 o 
  -3  -4   8        1.76        2.11      2.12 o 
  -2  -4   8       23.05       27.71      4.94 o 
  -1  -4   8       73.62       76.52      4.01 o 
   0  -4   8      973.09      987.08     12.09 o 
   1  -4   8       16.60       13.91      2.18 o 
   2  -4   8      962.90      933.85      9.70 o 
   3  -4   8       78.53       83.64      3.35 o 
   4  -4   8      983.33     1003.26     10.27 o 
   5  -4   8        0.23        0.05      1.74 o 
   6  -4   8      105.85       97.23      4.20 o 
   7  -4   8       33.40       30.40      3.71 o 
   8  -4   8      118.12      120.35      5.95 o 
   9  -4   8      198.88      194.72      7.45 o 
  10  -4   8      341.08      353.60     10.10 o 
  11  -4   8        4.71        8.01      3.67 o 
  12  -4   8        5.63       -1.63      3.94 o 
  13  -4   8       54.95       54.31      7.75 o 
  -9  -3   8       21.67       20.26      5.20 o 
  -8  -3   8       11.08       10.52      5.10 o 
  -7  -3   8       18.19       27.47      3.86 o 
  -6  -3   8        4.69        7.66      2.89 o 
  -5  -3   8        7.93        7.26      2.55 o 
  -4  -3   8      678.35      646.04     10.84 o 
  -3  -3   8       49.46       45.98      3.72 o 
  -2  -3   8      366.79      349.02      7.55 o 
  -1  -3   8      496.68      491.16      8.51 o 
   0  -3   8      109.88      109.11      4.30 o 
   1  -3   8      674.37      656.55      7.74 o 
   2  -3   8       29.73       45.42      3.03 o 
   3  -3   8      315.09      319.97      6.33 o 
   4  -3   8       93.45       86.32      3.27 o 
   5  -3   8      496.43      468.63      8.08 o 
   6  -3   8      565.90      535.40      8.79 o 
   7  -3   8        6.36        8.15      2.63 o 
   8  -3   8       47.65       43.84      4.16 o 
   9  -3   8       98.96       93.66      5.46 o 
  10  -3   8       52.95       43.97      4.72 o 
  11  -3   8       34.37       36.40      4.55 o 
  12  -3   8      186.09      196.77      8.43 o 
  13  -3   8       23.68       21.42      4.52 o 
  -9  -2   8        3.51        3.48      3.81 o 
  -8  -2   8       12.80       16.06      4.07 o 
  -7  -2   8        8.83        8.62      3.06 o 
  -6  -2   8       37.99       34.82      3.85 o 
  -5  -2   8       37.93       35.11      3.63 o 
  -4  -2   8      204.54      180.30      6.07 o 
  -3  -2   8      388.84      389.21      8.13 o 
  -2  -2   8      166.53      173.77      8.96 o 
  -1  -2   8        9.42        6.43      2.55 o 
   0  -2   8       33.58       35.08      2.87 o 
   1  -2   8        5.74        5.29      1.46 o 
   2  -2   8      105.02      126.02      3.88 o 
   3  -2   8       80.04       73.02      2.97 o 
   4  -2   8     1552.21     1473.73     14.47 o 
   5  -2   8       12.82       18.86      2.37 o 
   6  -2   8      199.99      177.57      7.20 o 
   7  -2   8       12.90       12.21      2.37 o 
   8  -2   8      105.52      126.22      5.95 o 
   9  -2   8       10.25        9.61      2.95 o 
  10  -2   8      513.45      522.92     17.06 o 
  11  -2   8       17.28       17.48      3.58 o 
  12  -2   8       19.23       20.82      4.18 o 
  13  -2   8       86.00       91.81      6.49 o 
  -9  -1   8        0.06       -2.29      3.59 o 
  -8  -1   8       40.13       40.34      5.41 o 
  -7  -1   8       90.50      112.08      5.71 o 
  -6  -1   8       52.02       43.67      4.27 o 
  -5  -1   8       89.22       94.60      5.10 o 
  -4  -1   8        3.79        4.90      2.41 o 
  -3  -1   8       27.29       23.06      3.90 o 
  -2  -1   8      110.94      107.57      5.35 o 
  -1  -1   8      309.08      304.04      6.52 o 
   0  -1   8      122.19      116.57      4.22 o 
   1  -1   8        2.25        5.38      1.73 o 
   2  -1   8      523.11      507.85      8.58 o 
   3  -1   8      711.20      700.80      7.57 o 
   4  -1   8      195.60      189.91      4.99 o 
   5  -1   8      404.74      402.04      8.74 o 
   6  -1   8      123.84      102.21      4.90 o 
   7  -1   8      165.87      178.45      5.43 o 
   8  -1   8      325.05      332.39      7.38 o 
   9  -1   8      444.57      456.24     10.61 o 
  10  -1   8      230.84      221.35      7.89 o 
  11  -1   8      188.27      205.18      8.18 o 
  12  -1   8      243.88      256.77      9.32 o 
  13  -1   8        0.30        1.39      3.37 o 
  14  -1   8        0.04       -2.58      3.64 o 
  -9   0   8       41.57       45.90      5.77 o 
  -8   0   8        3.22        4.53      3.53 o 
  -7   0   8      160.35      151.44      7.76 o 
  -6   0   8       49.36       36.17      3.72 o 
  -5   0   8      158.24      144.30      5.70 o 
  -4   0   8       12.75        9.24      2.55 o 
  -3   0   8        8.75        6.11      2.27 o 
  -2   0   8       20.51       29.34      2.96 o 
  -1   0   8       90.03       85.55      4.44 o 
   0   0   8       19.80       18.85      2.26 o 
   1   0   8      246.53      242.90      5.36 o 
   2   0   8      287.29      305.57      4.89 o 
   3   0   8      183.67      176.48      3.95 o 
   4   0   8       42.26       29.30      3.72 o 
   5   0   8      183.95      160.22      4.80 o 
   6   0   8       65.11       62.86      3.59 o 
   7   0   8      288.19      279.29      6.52 o 
   8   0   8      119.35      127.46      4.90 o 
   9   0   8       18.11       22.55      3.53 o 
  10   0   8        7.10        1.91      2.69 o 
  11   0   8      147.02      125.37      6.73 o 
  12   0   8       30.17       32.30      4.49 o 
  13   0   8       81.79       90.34      6.52 o 
  14   0   8       36.40       35.39      5.19 o 
  -9   1   8        8.41        9.50      4.18 o 
  -8   1   8       10.95        5.91      3.76 o 
  -7   1   8       61.08       59.70      6.85 o 
  -6   1   8       24.09       17.37      3.81 o 
  -5   1   8        0.21       -1.63      2.13 o 
  -4   1   8       62.68       54.85      5.05 o 
  -3   1   8       34.07       44.07      3.62 o 
  -2   1   8       88.56       83.30      4.12 o 
  -1   1   8      590.78      537.01      8.61 o 
   0   1   8        3.89        3.98      1.41 o 
   1   1   8      386.66      429.81      5.89 o 
   2   1   8        2.17        2.73      1.30 o 
   3   1   8        4.78        5.16      1.49 o 
   4   1   8      144.12      132.68      4.31 o 
   5   1   8      629.17      616.45      9.00 o 
   6   1   8       39.24       38.28      3.10 o 
   7   1   8      134.19      136.85      4.95 o 
   8   1   8      145.57      159.67      9.16 o 
   9   1   8        3.88        3.44      2.24 o 
  10   1   8       75.08       70.12      4.99 o 
  11   1   8      188.24      189.47      7.83 o 
  12   1   8        0.02        2.06      2.98 o 
  13   1   8       13.83       13.68      3.94 o 
  14   1   8       56.97       57.99      8.76 o 
  -9   2   8       45.39       66.16      8.40 o 
  -8   2   8        9.73        9.68      4.07 o 
  -7   2   8      295.38      300.64     10.08 o 
  -6   2   8        0.00        1.09      3.00 o 
  -5   2   8        3.95        4.73      3.17 o 
  -4   2   8      192.04      184.57      5.94 o 
  -3   2   8      171.22      170.58      5.88 o 
  -2   2   8       22.47       16.71      2.62 o 
  -1   2   8      112.66      122.24      4.54 o 
   0   2   8       12.68       16.37      1.87 o 
   1   2   8      196.81      181.84      4.00 o 
   2   2   8       83.16       99.55      3.20 o 
   3   2   8      130.54      116.77      4.18 o 
   4   2   8       80.77       81.01      5.41 o 
   5   2   8      174.71      154.53      4.81 o 
   6   2   8      822.09      791.38     10.63 o 
   7   2   8      259.90      226.12      5.99 o 
   8   2   8        9.44       15.28      2.59 o 
   9   2   8      170.08      164.43      5.63 o 
  10   2   8      371.82      377.76     10.35 o 
  11   2   8        2.68        1.54      2.70 o 
  12   2   8      128.70      143.70     12.85 o 
  13   2   8      192.62      216.74      8.87 o 
  14   2   8       66.16       62.09      6.31 o 
  -9   3   8        5.63        5.25      7.21 o 
  -8   3   8        8.80        9.36      5.08 o 
  -7   3   8       40.12       38.17      6.37 o 
  -6   3   8      135.35      139.33      7.15 o 
  -5   3   8      333.60      337.10      9.57 o 
  -4   3   8       15.76       14.82      2.71 o 
  -3   3   8        1.35       -0.08      1.95 o 
  -2   3   8        2.11        6.59      2.07 o 
  -1   3   8       78.08       70.99      3.92 o 
   0   3   8       46.12       46.66      4.05 o 
   1   3   8        5.51        4.24      1.49 o 
   2   3   8      190.53      236.57      4.43 o 
   3   3   8     1122.02     1131.59     12.18 o 
   4   3   8      122.83      136.36      4.40 o 
   5   3   8      835.13      832.26     10.67 o 
   6   3   8      104.87      101.30      4.36 o 
   7   3   8      279.07      290.98      6.70 o 
   8   3   8        0.15        3.31      2.14 o 
   9   3   8       69.71       66.84      7.02 o 
  10   3   8       10.25       12.97      2.69 o 
  11   3   8        6.60       -0.80      2.75 o 
  12   3   8        9.54        1.95      2.87 o 
  13   3   8      122.43      126.56      8.14 o 
  14   3   8        7.82        9.50      3.84 o 
  -9   4   8       24.90       33.66     10.27 o 
  -8   4   8       29.77       27.77      6.21 o 
  -7   4   8       34.78       37.24      6.50 o 
  -6   4   8       38.97       41.14      6.37 o 
  -5   4   8      185.50      168.12     10.81 o 
  -4   4   8        0.22        0.03      2.09 o 
  -3   4   8       87.98      104.19      4.83 o 
  -2   4   8       46.87       54.32      3.71 o 
  -1   4   8      182.21      185.82      6.04 o 
   0   4   8       53.46       63.05      3.10 o 
   1   4   8       38.96       32.81      2.39 o 
   2   4   8       16.74       17.56      1.89 o 
   3   4   8       44.16       39.92      3.01 o 
   4   4   8        9.94       10.63      2.02 o 
   5   4   8      491.61      484.54      8.10 o 
   6   4   8       11.67       10.36      2.23 o 
   7   4   8     1040.79     1007.30     12.70 o 
   8   4   8       10.94        8.36      2.71 o 
   9   4   8      154.63      145.84      8.34 o 
  10   4   8        6.72        6.98      3.02 o 
  11   4   8       24.70       24.22      3.32 o 
  12   4   8       13.48       20.16      4.08 o 
  13   4   8       34.02       33.25      6.31 o 
  14   4   8       12.66       22.66      4.75 o 
  -8   5   8        7.28       10.92      5.22 o 
  -7   5   8        6.30        5.05      9.37 o 
  -6   5   8        7.22        3.37      4.20 o 
  -5   5   8        3.85       10.08      4.45 o 
  -4   5   8       28.84       33.16     12.80 o 
  -3   5   8      579.11      582.86      9.63 o 
  -2   5   8       55.52       45.38      3.55 o 
  -1   5   8       18.53       14.48      2.10 o 
   0   5   8       91.55       81.80      3.39 o 
   1   5   8      450.13      441.64      6.56 o 
   2   5   8       46.06       47.94      2.81 o 
   3   5   8      190.84      194.03      5.29 o 
   4   5   8        0.30        2.94      1.84 o 
   5   5   8      578.89      615.43     13.06 o 
   6   5   8      634.90      605.89      9.39 o 
   7   5   8      197.65      199.79      5.86 o 
   8   5   8       52.73       55.28      3.97 o 
   9   5   8      155.20      140.14      5.43 o 
  10   5   8       98.55       94.34      5.31 o 
  11   5   8       99.63       94.47      6.55 o 
  12   5   8       88.13       98.38      6.37 o 
  13   5   8        2.25       -2.96      3.80 o 
  14   5   8       16.67       13.58      5.44 o 
  -8   6   8        7.88        6.88      5.59 o 
  -7   6   8       66.62       78.68      8.40 o 
  -6   6   8        0.19        7.39      4.84 o 
  -5   6   8        0.23       -3.78      3.78 o 
  -4   6   8      258.77      245.87     10.70 o 
  -3   6   8     1365.44     1419.67     24.34 o 
  -2   6   8       58.22       68.78      6.27 o 
  -1   6   8      333.36      333.75      7.61 o 
   0   6   8      139.80      141.86      4.20 o 
   1   6   8        2.93        5.03      1.73 o 
   2   6   8       19.21       18.70      2.14 o 
   3   6   8     1318.46     1338.71     13.81 o 
   4   6   8        1.26        6.09      2.02 o 
   5   6   8       86.51       99.53      4.94 o 
   6   6   8       50.03       45.44      3.42 o 
   7   6   8       92.65       89.73      6.61 o 
   8   6   8       49.00       43.53      3.66 o 
   9   6   8      464.64      468.31      9.34 o 
  10   6   8       14.07       14.12      2.93 o 
  11   6   8       22.01       19.75      5.93 o 
  12   6   8       52.47       44.14      5.11 o 
  13   6   8        3.09       -4.20      4.20 o 
  14   6   8        4.34        0.00      7.21 o 
  -8   7   8       10.25       11.04      6.24 o 
  -7   7   8        0.84        0.13      4.71 o 
  -6   7   8       28.81       37.26      7.75 o 
  -5   7   8       35.71       39.47      6.50 o 
  -4   7   8      144.32      153.79     14.78 o 
  -3   7   8      115.45      106.91     14.96 o 
  -2   7   8      188.88      189.53     13.27 o 
  -1   7   8      612.24      608.80     10.70 o 
   0   7   8       24.43       24.50      3.01 o 
   1   7   8      604.07      601.37      8.02 o 
   2   7   8     1096.84     1134.96     11.26 o 
   3   7   8        2.62        1.03      1.83 o 
   4   7   8        2.88        2.28      1.86 o 
   5   7   8       22.62       22.15      2.69 o 
   6   7   8        5.01        3.78      2.02 o 
   7   7   8        0.10       -2.17      2.17 o 
   8   7   8       18.63       17.71      3.53 o 
   9   7   8       72.45       72.95      5.40 o 
  10   7   8       16.84       18.31      3.66 o 
  11   7   8       55.24       60.66      5.75 o 
  12   7   8       39.43       40.47      5.08 o 
  13   7   8       53.17       57.79      7.65 o 
  -7   8   8        2.30       -4.45      4.45 o 
  -6   8   8      127.08      121.51     11.89 o 
  -5   8   8        5.12       10.18      5.08 o 
  -4   8   8        2.76        5.41      4.08 o 
  -3   8   8       67.71       66.89      7.23 o 
  -2   8   8       30.43       32.21      4.07 o 
  -1   8   8      367.97      387.79      8.11 o 
   0   8   8     1359.82     1371.37     15.26 o 
   1   8   8      574.98      550.23      9.31 o 
   2   8   8      485.84      498.21     10.38 o 
   3   8   8        7.44        1.76      1.86 o 
   4   8   8        9.10        5.57      2.65 o 
   5   8   8      162.36      174.46      6.46 o 
   6   8   8      251.63      242.95      7.78 o 
   7   8   8        2.19       -1.12      2.23 o 
   8   8   8       28.41       28.31      5.82 o 
   9   8   8       89.11       86.12      5.68 o 
  10   8   8        0.68        6.27      3.36 o 
  11   8   8       20.72       19.25      5.30 o 
  12   8   8       68.13       86.46      6.57 o 
  13   8   8       43.41       43.91      5.59 o 
  -7   9   8       23.14       28.56      6.75 o 
  -6   9   8        2.69        8.50      7.03 o 
  -5   9   8       32.74       18.21      5.70 o 
  -4   9   8       32.99       43.41      6.50 o 
  -3   9   8       38.26       43.01      8.11 o 
  -2   9   8      374.90      373.46      9.88 o 
  -1   9   8       75.42       76.75      4.45 o 
   0   9   8       17.20       16.45      3.29 o 
   1   9   8        7.05        9.00      3.31 o 
   2   9   8      254.28      267.70      7.98 o 
   3   9   8      263.84      262.80      9.93 o 
   4   9   8      292.90      315.05     10.95 o 
   5   9   8       76.47       72.30      4.76 o 
   6   9   8        0.10       -1.94      2.44 o 
   7   9   8      366.25      364.24     10.50 o 
   8   9   8      211.58      214.59      8.02 o 
   9   9   8        5.42        1.63      2.85 o 
  10   9   8      101.90       97.14      6.37 o 
  11   9   8       57.45       61.38      5.75 o 
  12   9   8       40.71       39.95      5.48 o 
  13   9   8       24.79       26.42      4.91 o 
  -6  10   8       14.79       13.34      5.86 o 
  -5  10   8       28.46       27.40      6.31 o 
  -4  10   8        4.77        6.49      7.21 o 
  -3  10   8       75.03       72.08     11.17 o 
  -2  10   8        1.31       -3.20      3.20 o 
  -1  10   8      107.53      114.82      7.70 o 
   0  10   8      171.14      182.13      7.34 o 
   1  10   8       76.30       74.08      5.82 o 
   2  10   8       94.68       80.12      6.47 o 
   3  10   8      166.11      149.75      8.28 o 
   4  10   8       17.47        9.92      5.41 o 
   5  10   8        0.46        0.25      3.18 o 
   6  10   8       32.31       39.25      6.31 o 
   7  10   8       39.35       36.21      4.29 o 
   8  10   8       98.28       97.32      5.80 o 
   9  10   8        8.20        6.47      3.23 o 
  10  10   8       46.11       47.77      5.25 o 
  11  10   8       51.02       63.33      6.52 o 
  12  10   8        0.44       -0.69      3.34 o 
  -5  11   8       67.17       60.19     11.89 o 
  -4  11   8        6.74       10.81      7.93 o 
  -3  11   8       93.14      115.41      8.66 o 
  -2  11   8       26.48       33.71      5.77 o 
  -1  11   8        0.02       -0.72      3.64 o 
   0  11   8       82.16       95.58      7.63 o 
   1  11   8       54.44       35.13      5.82 o 
   2  11   8       36.97       29.93      5.10 o 
   3  11   8       13.73       11.35      4.33 o 
   4  11   8       39.66       40.97      5.73 o 
   5  11   8        4.46       -0.94      3.18 o 
   6  11   8        0.44        2.44      4.33 o 
   7  11   8        0.72       -1.80      3.57 o 
   8  11   8       37.69       33.33      5.99 o 
   9  11   8       57.01       53.34      7.01 o 
  10  11   8       15.01       13.22      7.53 o 
  11  11   8        4.92       -1.35      3.44 o 
  -4  12   8       38.16       36.04     10.81 o 
  -3  12   8        1.37       -1.91      4.33 o 
  -2  12   8       32.97       39.79      6.23 o 
  -1  12   8      219.80      196.19     10.30 o 
   0  12   8        3.82        0.58      3.96 o 
   1  12   8       27.58       34.76      4.69 o 
   2  12   8      153.06      162.20      8.67 o 
   3  12   8        3.82        5.43      3.80 o 
   4  12   8        4.41        2.93      4.33 o 
   5  12   8        1.92        5.05      3.69 o 
   6  12   8      175.18      163.06      9.42 o 
   7  12   8       28.66       40.59      6.12 o 
   8  12   8      167.10      187.47     18.02 o 
   9  12   8        0.99        8.83      4.59 o 
  10  12   8       19.61       26.17      5.99 o 
  11  12   8        3.41       -4.20      4.20 o 
  -3  13   8        0.52       -0.56      5.23 o 
  -2  13   8       16.51       17.48      5.45 o 
  -1  13   8       13.18        9.97      4.85 o 
   0  13   8        1.57        4.62      4.15 o 
   1  13   8        1.98       -1.80      5.05 o 
   2  13   8        6.92        4.87      3.82 o 
   3  13   8       26.64       23.64      5.33 o 
   4  13   8       39.50       42.28      7.39 o 
   5  13   8       85.48       70.84     12.25 o 
   6  13   8       41.16       35.89      6.24 o 
   7  13   8        6.58        5.68      4.20 o 
   8  13   8      129.52      141.04      9.93 o 
   9  13   8        4.42        1.85      4.33 o 
  10  13   8       31.69       30.44      6.61 o 
  -2  14   8       24.22       21.04      6.15 o 
  -1  14   8        2.86        5.82      4.85 o 
   0  14   8       69.77       59.58     10.45 o 
   1  14   8       19.08       16.22      7.21 o 
   2  14   8       10.94       17.30      7.21 o 
   3  14   8       46.64       46.15      6.63 o 
   4  14   8        1.18        1.77      4.33 o 
   5  14   8        0.07       -3.00      4.51 o 
   6  14   8       11.50       22.95      5.48 o 
   7  14   8        1.34       -3.60      3.94 o 
   8  14   8        0.07        5.95      4.59 o 
   0  15   8       12.44       16.22      7.57 o 
   1  15   8       31.66       21.63      8.29 o 
   2  15   8       72.08       75.69     12.25 o 
   3  15   8        0.23        4.83      4.41 o 
   4  15   8        7.62       10.81      5.10 o 
   5  15   8        5.46        6.90      4.93 o 
   6  15   8       11.86       11.35      5.35 o 
   7  15   8        4.88        5.77      7.57 o 
   2 -13   9        0.46        0.72      6.13 o 
  -2 -12   9        1.88        6.13      4.71 o 
  -1 -12   9        0.28        5.58      4.31 o 
   0 -12   9       19.80       14.89     10.99 o 
   1 -12   9       26.69       29.88      9.73 o 
   2 -12   9        3.24        7.57      6.49 o 
   3 -12   9        8.74       11.89      7.57 o 
   4 -12   9       24.91       31.72      9.01 o 
   6 -12   9       37.13       56.23     10.45 o 
  -4 -11   9        2.27       -0.24      4.20 o 
  -3 -11   9       46.09       50.77      5.74 o 
  -2 -11   9        2.53       -0.89      3.70 o 
  -1 -11   9       30.14       30.33      5.73 o 
   0 -11   9       17.53       14.87      5.05 o 
   1 -11   9      175.48      165.77      9.81 o 
   2 -11   9       72.84       75.06      7.52 o 
   3 -11   9      109.94      136.60     12.25 o 
   4 -11   9       10.45        6.49      6.85 o 
   5 -11   9        0.07       -4.69      4.69 o 
   6 -11   9        0.10        2.88      5.77 o 
   7 -11   9       16.48       31.72      8.65 o 
  -5 -10   9        5.34        0.47      8.29 o 
  -4 -10   9       10.34        4.25      3.53 o 
  -3 -10   9       26.98       19.95      4.33 o 
  -2 -10   9       38.31       38.95      5.78 o 
  -1 -10   9       14.72       15.22      4.14 o 
   0 -10   9       18.31       17.74      3.67 o 
   1 -10   9       14.66       19.22      4.57 o 
   2 -10   9      340.23      356.97     12.36 o 
   3 -10   9       30.85       26.67      7.21 o 
   4 -10   9       79.14       83.62     10.09 o 
   5 -10   9       30.46       42.53      8.29 o 
   6 -10   9       16.40       16.22      6.49 o 
   7 -10   9       63.62       76.51      7.52 o 
   8 -10   9       16.80       14.06      7.21 o 
   9 -10   9        0.00       -3.24      5.77 o 
  -6  -9   9        5.00       -0.10      4.57 o 
  -5  -9   9       35.85       37.87      5.23 o 
  -4  -9   9       98.60       99.22      6.79 o 
  -3  -9   9        1.93        2.82      3.05 o 
  -2  -9   9        0.91        1.59      3.45 o 
  -1  -9   9        9.01        7.98      3.24 o 
   0  -9   9      183.13      186.26      7.69 o 
   1  -9   9      692.03      670.62     13.31 o 
   2  -9   9       19.37       16.54      4.51 o 
   3  -9   9        2.12        0.55      5.95 o 
   4  -9   9       53.47       48.18      7.21 o 
   5  -9   9       37.06       46.13      8.29 o 
   6  -9   9      105.93      111.44      9.91 o 
   7  -9   9        2.60       -0.94      3.69 o 
   8  -9   9        0.19        1.89      4.33 o 
   9  -9   9       97.31      107.86      8.92 o 
  10  -9   9       16.03        9.55      5.10 o 
  -6  -8   9       14.01       14.71      4.21 o 
  -5  -8   9       16.16       16.67      5.33 o 
  -4  -8   9        2.01        5.20      3.24 o 
  -3  -8   9        7.79       10.13      3.39 o 
  -2  -8   9       27.09       27.05      4.16 o 
  -1  -8   9       37.49       35.64      4.36 o 
   0  -8   9      394.49      378.98      8.68 o 
   1  -8   9      236.19      248.12      7.90 o 
   2  -8   9       37.61       32.22      4.11 o 
   3  -8   9       56.07       48.55      3.78 o 
   4  -8   9      158.74      150.15      5.44 o 
   5  -8   9       21.25       22.18      3.67 o 
   6  -8   9        1.83        2.50      3.43 o 
   7  -8   9      253.79      259.23     11.71 o 
   8  -8   9       34.93       37.06      5.77 o 
   9  -8   9        5.08        3.54      4.87 o 
  10  -8   9      218.14      232.45     11.83 o 
  -7  -7   9        2.84        3.84      3.75 o 
  -6  -7   9       83.75      114.65      7.34 o 
  -5  -7   9       14.12        9.51      3.66 o 
  -4  -7   9       35.15       33.49      4.75 o 
  -3  -7   9       29.11       30.92      9.58 o 
  -2  -7   9       37.95       39.26      3.85 o 
  -1  -7   9       95.80       89.79      4.81 o 
   0  -7   9       37.25       33.62      3.40 o 
   1  -7   9       79.95       81.45      4.32 o 
   2  -7   9      178.57      182.80      6.76 o 
   3  -7   9      113.04      103.05      3.79 o 
   4  -7   9       62.12       61.52      3.87 o 
   5  -7   9        7.13        1.91      3.42 o 
   6  -7   9      404.26      420.35     10.23 o 
   7  -7   9      112.64       97.65      7.26 o 
   8  -7   9      124.71      118.05      8.16 o 
   9  -7   9       28.74       31.01      5.86 o 
  10  -7   9        0.07       -1.80      9.01 o 
  11  -7   9        0.08        6.13      6.85 o 
  -7  -6   9        0.04        1.85      3.71 o 
  -6  -6   9       65.17       69.06      6.17 o 
  -5  -6   9       54.21       62.00      6.37 o 
  -4  -6   9       75.43       65.39      4.90 o 
  -3  -6   9       20.97       23.19      3.37 o 
  -2  -6   9     1414.88     1409.41     16.88 o 
  -1  -6   9       12.44       13.84      2.63 o 
   0  -6   9      155.53      151.43      6.21 o 
   1  -6   9       14.22       10.67      2.42 o 
   2  -6   9      191.35      190.53      6.71 o 
   3  -6   9        9.11        4.47      1.87 o 
   4  -6   9        0.95        2.94      2.01 o 
   5  -6   9       81.89       79.87      5.63 o 
   6  -6   9       26.85       30.53      3.73 o 
   7  -6   9      308.91      319.49     12.79 o 
   8  -6   9      170.96      150.42     10.73 o 
   9  -6   9       25.29       23.11      5.02 o 
  10  -6   9      185.73      206.74     10.83 o 
  11  -6   9       18.23       27.22      6.10 o 
  12  -6   9        0.07        1.08      6.49 o 
  -8  -5   9        0.09       -1.13      3.49 o 
  -7  -5   9        0.51       -0.94      2.74 o 
  -6  -5   9       33.68       33.65      4.09 o 
  -5  -5   9       14.20       14.55      3.76 o 
  -4  -5   9       79.35       78.24      4.84 o 
  -3  -5   9      113.70      117.94      5.39 o 
  -2  -5   9      603.08      594.06     11.71 o 
  -1  -5   9      157.87      152.83      5.49 o 
   0  -5   9       89.45       94.68      5.34 o 
   1  -5   9       45.67       39.13      3.08 o 
   2  -5   9     1047.60     1019.50     12.57 o 
   3  -5   9       15.90       16.44      2.16 o 
   4  -5   9      140.32      126.82      5.98 o 
   5  -5   9       45.45       39.19      3.32 o 
   6  -5   9       61.60       72.87      4.85 o 
   7  -5   9       32.57       31.20      3.88 o 
   8  -5   9       58.74       59.79      5.06 o 
   9  -5   9        6.42        9.46      3.11 o 
  10  -5   9        6.30        7.72      3.39 o 
  11  -5   9        7.31       12.25      4.84 o 
  12  -5   9       97.73      116.28     10.45 o 
  -8  -4   9        0.56       -1.48      2.99 o 
  -7  -4   9       13.47        9.05      3.28 o 
  -6  -4   9      146.73      150.19      6.56 o 
  -5  -4   9        7.36        2.47      2.23 o 
  -4  -4   9        0.57       -0.91      2.50 o 
  -3  -4   9      262.33      299.33     11.76 o 
  -2  -4   9      235.11      216.79      6.61 o 
  -1  -4   9      463.72      441.34     11.60 o 
   0  -4   9      232.21      218.53      6.11 o 
   1  -4   9       59.32       67.35      3.81 o 
   2  -4   9       99.99       81.51      4.03 o 
   3  -4   9       61.99       75.95      3.35 o 
   4  -4   9      281.93      270.35      6.43 o 
   5  -4   9       39.10       33.84      3.15 o 
   6  -4   9      521.32      516.91     11.24 o 
   7  -4   9        5.23        1.73      2.36 o 
   8  -4   9      165.54      161.51      6.97 o 
   9  -4   9       16.74       23.74      4.00 o 
  10  -4   9      193.53      188.90     10.20 o 
  11  -4   9       26.04       24.57      4.23 o 
  12  -4   9       79.19       81.89      9.37 o 
  -8  -3   9      178.84      185.87     11.34 o 
  -7  -3   9        9.50       19.62      3.68 o 
  -6  -3   9        8.90       11.93      3.18 o 
  -5  -3   9        1.06       -0.46      2.76 o 
  -4  -3   9       67.35       71.48      4.46 o 
  -3  -3   9      477.19      433.99      9.04 o 
  -2  -3   9      253.55      235.88      6.57 o 
  -1  -3   9      141.61      150.04      5.36 o 
   0  -3   9      226.12      252.21      8.06 o 
   1  -3   9      164.44      180.18      5.34 o 
   2  -3   9       34.01       34.15      2.54 o 
   3  -3   9       51.80       47.76      2.97 o 
   4  -3   9     1077.29     1131.84     13.17 o 
   5  -3   9       84.53       74.96      4.10 o 
   6  -3   9        3.66        5.34      2.19 o 
   7  -3   9       32.14       29.58      3.09 o 
   8  -3   9        1.32       -0.81      2.70 o 
   9  -3   9       40.30       36.99      4.34 o 
  10  -3   9       59.25       53.26      5.02 o 
  11  -3   9       12.96       13.99      3.73 o 
  12  -3   9        0.17       -2.71      3.05 o 
  13  -3   9        7.16        9.34      3.94 o 
  -8  -2   9       12.94        9.40      4.09 o 
  -7  -2   9       41.47       38.42      4.30 o 
  -6  -2   9       46.66       42.50      4.36 o 
  -5  -2   9      162.21      167.68      6.38 o 
  -4  -2   9       68.38       77.58      5.75 o 
  -3  -2   9       70.32       76.63      7.91 o 
  -2  -2   9      479.38      471.73      9.08 o 
  -1  -2   9      216.16      211.78      6.14 o 
   0  -2   9      418.25      380.81      6.77 o 
   1  -2   9       12.81       11.36      2.23 o 
   2  -2   9      117.00      120.28      3.71 o 
   3  -2   9      665.99      670.99      8.64 o 
   4  -2   9      848.70      840.98     12.92 o 
   5  -2   9        1.43        2.16      2.08 o 
   6  -2   9      470.21      483.12      8.64 o 
   7  -2   9       13.52       22.23      3.64 o 
   8  -2   9        7.12       15.19      3.17 o 
   9  -2   9       92.04       87.20      5.46 o 
  10  -2   9      243.16      243.89      8.53 o 
  11  -2   9       16.16       13.09      3.53 o 
  12  -2   9        5.88        3.78      3.16 o 
  13  -2   9        4.24       -3.26      3.26 o 
  -8  -1   9        0.20        3.24      3.46 o 
  -7  -1   9       23.08       15.55      5.77 o 
  -6  -1   9       29.52       32.08      4.53 o 
  -5  -1   9      285.71      287.19      7.81 o 
  -4  -1   9        1.96        2.98      2.32 o 
  -3  -1   9       17.62       19.45      3.02 o 
  -2  -1   9      452.99      427.98      8.57 o 
  -1  -1   9      310.51      315.12      7.17 o 
   0  -1   9        1.70        2.66      1.84 o 
   1  -1   9       20.17       15.12      2.26 o 
   2  -1   9     1084.06     1064.64     10.28 o 
   3  -1   9      818.87      804.28     16.18 o 
   4  -1   9       66.90       75.46      4.53 o 
   5  -1   9       22.79       11.29      2.14 o 
   6  -1   9       18.92       20.52      2.97 o 
   7  -1   9       85.50       93.52      4.84 o 
   8  -1   9      673.70      648.92     12.59 o 
   9  -1   9       53.46       45.64      5.23 o 
  10  -1   9       39.28       41.34      4.64 o 
  11  -1   9       95.87       94.81      6.10 o 
  12  -1   9      117.23      122.91      7.18 o 
  13  -1   9       17.01       12.34      4.07 o 
  -8   0   9       29.95       28.98      5.22 o 
  -7   0   9        4.50        9.77      5.11 o 
  -6   0   9       34.35       37.05      5.28 o 
  -5   0   9       22.10       26.45      3.47 o 
  -4   0   9      106.84       91.05      4.80 o 
  -3   0   9      247.38      226.28      6.55 o 
  -2   0   9      141.35      131.81      5.14 o 
  -1   0   9      285.13      297.36      7.02 o 
   0   0   9       21.49       30.10      2.83 o 
   1   0   9       31.15       40.36      3.04 o 
   2   0   9      173.18      175.40      4.14 o 
   3   0   9      561.83      581.66      8.79 o 
   4   0   9      477.68      446.29      7.82 o 
   5   0   9       85.21       90.71      5.20 o 
   6   0   9       48.79       57.99      3.68 o 
   7   0   9      597.71      604.58      9.94 o 
   8   0   9      283.19      270.60      6.93 o 
   9   0   9      217.87      212.34      7.63 o 
  10   0   9       44.53       47.00      4.75 o 
  11   0   9       16.69       12.65      4.94 o 
  12   0   9        4.68        5.78      4.59 o 
  13   0   9       28.88       40.08      5.25 o 
  14   0   9        1.70        2.95      3.73 o 
  -8   1   9        0.14        6.75      3.91 o 
  -7   1   9       45.59       59.44      6.01 o 
  -6   1   9       10.37        5.70      3.55 o 
  -5   1   9       26.99       21.96      3.24 o 
  -4   1   9        0.87        1.10      2.10 o 
  -3   1   9       61.66       41.31      3.52 o 
  -2   1   9       27.41       29.27      3.64 o 
  -1   1   9      765.60      815.86     11.32 o 
   0   1   9       88.97       79.91      4.18 o 
   1   1   9      153.46      162.40      6.37 o 
   2   1   9        0.68        0.38      1.68 o 
   3   1   9      123.59      110.07      4.34 o 
   4   1   9       53.11       59.45      3.54 o 
   5   1   9      216.65      203.72      5.57 o 
   6   1   9        1.98       -0.60      1.71 o 
   7   1   9      286.07      283.88      6.94 o 
   8   1   9       28.19       27.07      3.09 o 
   9   1   9       25.28       24.64      3.06 o 
  10   1   9        0.16        3.38      2.92 o 
  11   1   9      192.88      205.27      8.12 o 
  12   1   9       43.69       37.99      4.85 o 
  13   1   9        6.51        7.61      3.50 o 
  14   1   9       35.00       35.42      5.38 o 
  -8   2   9       23.92       26.68      6.50 o 
  -7   2   9        2.15        8.07      3.76 o 
  -6   2   9       16.70       10.75      8.14 o 
  -5   2   9        4.86        5.90      2.66 o 
  -4   2   9      258.47      230.20      6.73 o 
  -3   2   9      330.46      293.23      7.28 o 
  -2   2   9       38.73       35.34      3.49 o 
  -1   2   9      864.83      837.53     11.31 o 
   0   2   9        1.93        3.24      1.93 o 
   1   2   9       21.24       23.05      2.19 o 
   2   2   9       81.03       78.14      3.78 o 
   3   2   9     1175.09     1160.46     12.91 o 
   4   2   9       14.22       20.02      2.24 o 
   5   2   9       66.87       67.29      3.82 o 
   6   2   9        0.04        0.45      1.87 o 
   7   2   9      259.19      235.01      6.44 o 
   8   2   9        8.22       10.41      2.41 o 
   9   2   9      102.19      106.28      4.81 o 
  10   2   9       26.93       30.51      3.48 o 
  11   2   9       22.70       16.57      3.57 o 
  12   2   9       64.66       57.25      5.52 o 
  13   2   9       91.79      107.33      7.15 o 
  14   2   9       12.89       18.02      4.57 o 
  -8   3   9        0.02       -2.16      6.13 o 
  -7   3   9       25.44       20.38      5.59 o 
  -6   3   9        2.27        5.65      3.50 o 
  -5   3   9      304.70      312.45      9.76 o 
  -4   3   9       14.94       12.24      2.72 o 
  -3   3   9       54.00       48.44      3.87 o 
  -2   3   9       30.13       21.86      2.92 o 
  -1   3   9      368.33      345.77      9.21 o 
   0   3   9       13.80       18.98      2.55 o 
   1   3   9      927.54      906.36      9.63 o 
   2   3   9      200.14      192.85      5.34 o 
   3   3   9       27.74       23.01      2.65 o 
   4   3   9      534.66      544.52      8.77 o 
   5   3   9      926.26      955.21     12.02 o 
   6   3   9        9.11        4.26      2.04 o 
   7   3   9      286.12      267.22      6.84 o 
   8   3   9        1.61        1.20      2.07 o 
   9   3   9       58.19       64.95      4.18 o 
  10   3   9       31.46       27.04      3.38 o 
  11   3   9      255.19      270.31      9.02 o 
  12   3   9        0.00       -2.44      2.44 o 
  13   3   9      218.36      209.05      9.09 o 
  14   3   9       51.30       44.15      5.75 o 
  -8   4   9       36.76       28.31      6.63 o 
  -7   4   9      129.66      164.35     10.81 o 
  -6   4   9       42.56       46.88      7.01 o 
  -5   4   9        1.49        3.43      4.20 o 
  -4   4   9        1.10       -0.28      2.23 o 
  -3   4   9       15.69       24.76      3.09 o 
  -2   4   9        9.40        1.40      2.45 o 
  -1   4   9        0.15        1.42      2.07 o 
   0   4   9      819.94      762.43      9.00 o 
   1   4   9      725.43      715.47      8.61 o 
   2   4   9      794.40      790.02     10.48 o 
   3   4   9      750.45      793.64     10.59 o 
   4   4   9      716.89      735.60     15.87 o 
   5   4   9      583.79      614.11      9.59 o 
   6   4   9      280.14      286.98      6.80 o 
   7   4   9       54.49       47.56      3.76 o 
   8   4   9        5.37        3.50      2.25 o 
   9   4   9       34.35       35.93      3.80 o 
  10   4   9       14.11       12.53      3.61 o 
  11   4   9        6.19       10.50      2.85 o 
  12   4   9       43.44       42.89      5.11 o 
  13   4   9      291.70      310.53     14.39 o 
  14   4   9       53.04       54.55      6.17 o 
  -8   5   9        0.02        7.75      5.61 o 
  -7   5   9        0.02       -1.76      5.77 o 
  -6   5   9       36.63       40.58      8.65 o 
  -5   5   9        5.08        7.53      6.85 o 
  -4   5   9       52.59       30.99      5.61 o 
  -3   5   9      137.75      139.51      6.48 o 
  -2   5   9       12.04       11.46      2.69 o 
  -1   5   9       17.84       11.72      2.62 o 
   0   5   9      122.17      123.42      4.77 o 
   1   5   9        5.84        6.11      1.88 o 
   2   5   9      131.11      131.27      4.71 o 
   3   5   9      404.47      411.74      7.68 o 
   4   5   9      393.11      388.69      8.17 o 
   5   5   9      213.24      205.65      5.87 o 
   6   5   9       16.58       12.52      2.51 o 
   7   5   9      184.91      175.15     10.09 o 
   8   5   9      162.51      162.12      5.75 o 
   9   5   9        3.42       -0.25      2.15 o 
  10   5   9        2.90        6.14      2.65 o 
  11   5   9      249.48      250.78      7.69 o 
  12   5   9       16.92       20.61      4.13 o 
  13   5   9        3.53        2.16      6.85 o 
  14   5   9       73.38       68.12     12.61 o 
  -7   6   9       21.89       21.88      6.10 o 
  -6   6   9       19.17       17.48      5.61 o 
  -5   6   9        5.83        8.34      4.67 o 
  -4   6   9      132.42      130.63      9.04 o 
  -3   6   9       22.86       20.56      4.96 o 
  -2   6   9      703.88      725.03     17.13 o 
  -1   6   9       48.83       49.58      4.76 o 
   0   6   9      245.60      245.76      7.25 o 
   1   6   9        2.03        4.91      1.96 o 
   2   6   9        3.91        3.73      2.76 o 
   3   6   9      353.35      363.90      7.34 o 
   4   6   9      165.03      181.63      5.57 o 
   5   6   9       68.61       75.69      4.17 o 
   6   6   9        0.06       -1.09      1.99 o 
   7   6   9       43.03       44.16      3.65 o 
   8   6   9      109.27      107.84      4.88 o 
   9   6   9       83.20       86.99      4.81 o 
  10   6   9      187.23      189.34      6.61 o 
  11   6   9        3.75        0.63      3.25 o 
  12   6   9       18.47       19.90      4.15 o 
  13   6   9       33.74       24.61      5.86 o 
  -7   7   9        3.57        5.86      5.41 o 
  -6   7   9        5.53       10.89      8.65 o 
  -5   7   9       32.00       30.70      6.12 o 
  -4   7   9        1.23       -3.50      5.95 o 
  -3   7   9      346.90      369.80     24.33 o 
  -2   7   9       63.88       71.89      5.54 o 
  -1   7   9      694.98      737.01     13.37 o 
   0   7   9      257.48      269.23      7.49 o 
   1   7   9      197.91      209.00      6.11 o 
   2   7   9      374.74      377.40      7.54 o 
   3   7   9        1.43       -1.74      1.90 o 
   4   7   9        7.17        6.25      3.75 o 
   5   7   9      785.69      735.00     20.39 o 
   6   7   9       27.22       33.40      3.29 o 
   7   7   9      136.71      127.10      5.08 o 
   8   7   9        2.00        5.98      2.91 o 
   9   7   9       53.66       58.94      6.59 o 
  10   7   9        8.85       13.54      3.52 o 
  11   7   9        0.47        0.21      3.13 o 
  12   7   9        6.12       10.51      3.79 o 
  13   7   9       46.06       39.03      6.87 o 
  -6   8   9       19.96       10.09      5.73 o 
  -5   8   9       20.36       29.95      6.37 o 
  -4   8   9       20.14       15.72      7.21 o 
  -3   8   9       77.15       84.54      7.52 o 
  -2   8   9      369.80      347.83     21.08 o 
  -1   8   9        4.31        1.57      2.28 o 
   0   8   9        1.88       -1.70      2.19 o 
   1   8   9       70.48       84.76      5.32 o 
   2   8   9      358.82      357.08      9.01 o 
   3   8   9      148.31      134.11      6.16 o 
   4   8   9        2.56        0.56      2.33 o 
   5   8   9       13.33       23.28      3.38 o 
   6   8   9      377.00      343.40      9.18 o 
   7   8   9        9.15        3.84      2.69 o 
   8   8   9        0.72       -2.60      2.60 o 
   9   8   9       12.46        8.38      3.21 o 
  10   8   9       19.23       18.57      3.94 o 
  11   8   9       18.21       27.05      4.93 o 
  12   8   9       78.41       89.10      6.80 o 
  13   8   9        0.00       -3.29      3.53 o 
  -6   9   9       20.56       26.76      7.39 o 
  -5   9   9      122.14      122.39     12.07 o 
  -4   9   9        0.55       -4.31      4.31 o 
  -3   9   9        0.41        0.33      4.41 o 
  -2   9   9       73.60       85.89      7.77 o 
  -1   9   9        6.35        4.26      2.96 o 
   0   9   9        3.59       -0.62      2.33 o 
   1   9   9      124.41      115.45     10.99 o 
   2   9   9      314.08      381.28     12.10 o 
   3   9   9      156.30      134.32      9.01 o 
   4   9   9      203.72      196.92     17.12 o 
   5   9   9        0.02       -0.89      3.18 o 
   6   9   9        0.43       -2.16      2.43 o 
   7   9   9      173.25      170.13      7.03 o 
   8   9   9       88.71       81.64      5.73 o 
   9   9   9       85.82       84.32      6.79 o 
  10   9   9       38.63       40.71      5.04 o 
  11   9   9        4.41        8.01      3.65 o 
  12   9   9        1.06       -1.77      3.32 o 
  -5  10   9        2.57        0.86      8.11 o 
  -4  10   9      157.91      164.35     15.86 o 
  -3  10   9       87.94       86.50     11.89 o 
  -2  10   9       14.57       23.07      8.29 o 
  -1  10   9      461.63      473.24     13.95 o 
   0  10   9       99.41       86.86      5.71 o 
   1  10   9       14.14       17.30      4.33 o 
   2  10   9      148.91      130.88      7.89 o 
   3  10   9       28.23       33.43      5.48 o 
   4  10   9      512.87      469.91     22.71 o 
   5  10   9       29.16       24.99      7.39 o 
   6  10   9       84.75       95.11      7.52 o 
   7  10   9       72.49       51.74      6.63 o 
   8  10   9      157.46      164.57      7.33 o 
   9  10   9       13.26       11.27      3.65 o 
  10  10   9       44.22       54.73      6.36 o 
  11  10   9       32.44       28.13      4.76 o 
  12  10   9       45.25       55.06      6.31 o 
  -4  11   9       46.20       57.67     11.53 o 
  -3  11   9        0.36       -0.36      6.49 o 
  -2  11   9       32.54       32.80      9.37 o 
  -1  11   9        5.97        3.96      4.31 o 
   0  11   9      153.36      175.17     12.98 o 
   1  11   9        2.88        5.01      3.94 o 
   2  11   9       14.20        9.77      9.91 o 
   3  11   9      472.35      454.06     14.14 o 
   4  11   9      131.40      141.57      8.51 o 
   5  11   9        2.08        2.82      3.69 o 
   6  11   9       34.66       33.94      5.59 o 
   7  11   9        2.86        7.70      4.20 o 
   8  11   9        0.29        3.51     11.35 o 
   9  11   9       21.52       18.63      5.08 o 
  10  11   9        1.74       -1.28      3.16 o 
  11  11   9        1.87        2.31      3.65 o 
  -3  12   9        9.75       15.14      8.65 o 
  -2  12   9       21.45       15.19      5.33 o 
  -1  12   9       31.46       18.52      5.18 o 
   0  12   9        2.09       -2.88      4.69 o 
   1  12   9      132.03      147.44      9.04 o 
   2  12   9      144.34      168.03      9.16 o 
   3  12   9       87.64      101.90      7.65 o 
   4  12   9       86.90       91.30      7.63 o 
   5  12   9       50.06       51.50      6.61 o 
   6  12   9       24.25       18.74      5.10 o 
   7  12   9       52.05       58.80     10.45 o 
   8  12   9       31.63       34.02      6.21 o 
   9  12   9       12.92        7.35     12.25 o 
  10  12   9        4.28       -4.14      9.19 o 
  -2  13   9        0.48       -1.88      4.71 o 
  -1  13   9        1.69       -1.44      5.77 o 
   0  13   9      250.88      246.17     16.58 o 
   1  13   9        0.13       -1.44      5.05 o 
   2  13   9       45.54       39.25      6.10 o 
   3  13   9        7.74        7.22      5.95 o 
   4  13   9        0.15       -3.87      6.49 o 
   5  13   9       79.86       63.53      7.14 o 
   6  13   9      147.65      168.52     10.06 o 
   7  13   9        5.51       -0.26      4.20 o 
   8  13   9        8.26        5.66      6.49 o 
   9  13   9       14.51        4.16      6.49 o 
  -1  14   9       27.88       12.61      7.21 o 
   0  14   9       62.23       62.35     10.81 o 
   1  14   9        0.95        2.52      6.13 o 
   2  14   9       28.98       47.94      9.73 o 
   3  14   9       17.93        9.99      4.71 o 
   4  14   9       45.95       58.26     16.04 o 
   5  14   9        9.98       11.17      4.84 o 
   6  14   9       46.73       61.37     15.32 o 
   7  14   9        0.20        0.15      4.45 o 
   8  14   9       76.49       88.59      8.67 o 
   2  15   9       41.20       56.95     10.81 o 
   3  15   9       23.81       26.67      9.01 o 
   4  15   9       12.61       14.42      7.39 o 
   5  15   9        0.74        1.98      4.59 o 
   1 -12  10        2.08       -1.51      4.87 o 
   2 -12  10        0.72        8.29      6.49 o 
  -2 -11  10        0.26       -3.36      3.39 o 
  -1 -11  10       66.91       70.45     10.45 o 
   0 -11  10        0.02       -2.27      3.94 o 
   1 -11  10        0.66        1.12      4.05 o 
   2 -11  10      128.16      130.65      8.77 o 
   6 -11  10        5.79        7.21      6.49 o 
  -3 -10  10        1.94       -2.35      3.70 o 
  -2 -10  10        1.99       -0.13      3.08 o 
  -1 -10  10       37.91       35.79      4.75 o 
   0 -10  10       12.46        1.79      3.03 o 
   1 -10  10       10.34       11.77      7.21 o 
   2 -10  10       65.93       58.39      6.72 o 
   6 -10  10      142.22      141.29     12.98 o 
   7 -10  10       41.60       59.47     10.09 o 
   8 -10  10       93.32      111.37     13.34 o 
  -4  -9  10       28.63       30.09      4.90 o 
  -3  -9  10       20.73       30.20      6.61 o 
  -2  -9  10       16.80        1.75      3.26 o 
  -1  -9  10       65.10       63.05      5.65 o 
   0  -9  10      223.36      226.11      9.29 o 
   1  -9  10       15.46       21.91      3.80 o 
   2  -9  10      203.75      218.34      7.05 o 
   3  -9  10      113.96      122.94      7.77 o 
   5  -9  10        0.53        6.49      5.77 o 
   6  -9  10        5.82        4.33      5.41 o 
   7  -9  10        2.37        6.23      4.20 o 
   8  -9  10       72.18      100.08     14.24 o 
   9  -9  10       24.08       23.25      5.86 o 
  -5  -8  10        0.43       -1.54      3.44 o 
  -4  -8  10        0.55        2.70      3.78 o 
  -3  -8  10        1.50        2.76      3.03 o 
  -2  -8  10       12.06       18.26      3.88 o 
  -1  -8  10       52.27       45.54      5.05 o 
   0  -8  10      247.05      251.79      8.52 o 
   1  -8  10        0.03       -1.33      2.63 o 
   2  -8  10      172.50      191.94      7.35 o 
   3  -8  10       64.97       57.57      4.31 o 
   4  -8  10      179.53      198.95      7.21 o 
   5  -8  10       24.40       14.67      5.41 o 
   6  -8  10        0.19       -3.43      3.43 o 
   7  -8  10      147.81      164.06     29.37 o 
   8  -8  10        0.63        0.18      3.82 o 
   9  -8  10        0.57       -2.19      3.69 o 
  10  -8  10        5.30        2.04     11.53 o 
  -6  -7  10        1.39        2.16      3.65 o 
  -5  -7  10        4.09        6.63      3.73 o 
  -4  -7  10       17.79       17.53      4.19 o 
  -3  -7  10      113.89      111.36      6.79 o 
  -2  -7  10       33.28       33.53      4.00 o 
  -1  -7  10        3.94        4.19      2.50 o 
   0  -7  10        3.70        2.73      2.32 o 
   1  -7  10        5.46        5.76      2.50 o 
   2  -7  10        0.39        0.97      2.17 o 
   3  -7  10        4.27        2.70      2.60 o 
   4  -7  10        5.04        4.90      2.74 o 
   5  -7  10      257.98      248.81     11.92 o 
   6  -7  10      149.86      156.09      7.05 o 
   7  -7  10        2.73        1.44      3.57 o 
   8  -7  10      200.30      224.70     10.83 o 
   9  -7  10        9.75       13.68      4.71 o 
  10  -7  10       42.88       42.34     13.52 o 
  11  -7  10        0.14        1.84      4.71 o 
  -6  -6  10      105.12      120.28      7.55 o 
  -5  -6  10        0.35       -1.11      3.05 o 
  -4  -6  10       19.71       19.25      4.37 o 
  -3  -6  10        0.01       -2.18      2.18 o 
  -2  -6  10       96.17       99.33      5.46 o 
  -1  -6  10       68.08       68.72      5.31 o 
   0  -6  10       12.76       13.25      2.74 o 
   1  -6  10       14.88       11.81      2.59 o 
   2  -6  10      131.02      128.12      5.03 o 
   3  -6  10       43.58       50.82      4.51 o 
   4  -6  10      588.80      571.87      9.92 o 
   5  -6  10       33.27       39.33      3.59 o 
   6  -6  10      231.85      232.05      7.94 o 
   7  -6  10        6.51        5.93      4.21 o 
   8  -6  10        3.77        3.05      3.02 o 
   9  -6  10        0.41       -3.18      3.18 o 
  10  -6  10       26.16       22.55      5.61 o 
  11  -6  10       16.18       14.92      4.96 o 
  -7  -5  10       69.17       83.94     12.31 o 
  -6  -5  10        2.69        2.23      2.90 o 
  -5  -5  10       58.84       78.98      5.31 o 
  -4  -5  10       65.59       77.18      6.81 o 
  -3  -5  10       99.75       84.46      4.97 o 
  -2  -5  10       68.81       65.10      4.49 o 
  -1  -5  10       30.54       31.60      4.58 o 
   0  -5  10       58.09       58.95      4.15 o 
   1  -5  10        0.84        0.21      2.04 o 
   2  -5  10      401.64      423.22     10.12 o 
   3  -5  10        0.66       -1.79      2.27 o 
   4  -5  10       11.18        5.10      2.20 o 
   5  -5  10       65.25       67.35      4.05 o 
   6  -5  10      161.03      159.34      5.60 o 
   7  -5  10        1.90       -0.46      2.56 o 
   8  -5  10      933.07      903.47     22.11 o 
   9  -5  10        6.50       -0.12      2.75 o 
  10  -5  10        0.04       -2.63      2.63 o 
  11  -5  10        5.78        6.45      4.57 o 
  12  -5  10       65.66       75.93      8.28 o 
  -7  -4  10        1.69        1.84      3.20 o 
  -6  -4  10       13.65        4.65      3.06 o 
  -5  -4  10        6.85        9.99      2.99 o 
  -4  -4  10       39.89       34.07      4.89 o 
  -3  -4  10       11.88        1.58      3.76 o 
  -2  -4  10       81.30       79.70      4.84 o 
  -1  -4  10       27.00       26.59      4.58 o 
   0  -4  10      518.89      492.03      9.52 o 
   1  -4  10      263.89      271.32      6.12 o 
   2  -4  10        3.12        0.93      2.48 o 
   3  -4  10       40.65       44.14      4.22 o 
   4  -4  10       73.91       79.12      4.16 o 
   5  -4  10       24.35       30.00      3.17 o 
   6  -4  10       92.58       92.26      4.63 o 
   7  -4  10      184.89      179.99      7.11 o 
   8  -4  10        6.00        0.00      2.54 o 
   9  -4  10       14.25       10.48      3.32 o 
  10  -4  10       89.21       94.88      8.39 o 
  11  -4  10        0.98        7.71      3.49 o 
  12  -4  10       18.87       16.38      4.22 o 
  -7  -3  10        6.87        5.15      3.32 o 
  -6  -3  10        3.28        2.57      2.95 o 
  -5  -3  10        1.48       -0.21      2.60 o 
  -4  -3  10       36.99       31.38      3.77 o 
  -3  -3  10       43.28       41.12      3.94 o 
  -2  -3  10       93.45       89.68      4.77 o 
  -1  -3  10      121.43      112.18      5.03 o 
   0  -3  10       34.26       51.82      5.20 o 
   1  -3  10       19.98       17.19      2.69 o 
   2  -3  10      534.31      544.59     11.39 o 
   3  -3  10      131.67      127.01      7.34 o 
   4  -3  10      233.54      224.78      6.15 o 
   5  -3  10      116.03      134.50      5.11 o 
   6  -3  10      341.53      323.61      7.55 o 
   7  -3  10       53.36       56.65      3.95 o 
   8  -3  10      118.14      134.93      6.68 o 
   9  -3  10        1.88        5.89      3.02 o 
  10  -3  10       50.44       50.47      5.20 o 
  11  -3  10       57.11       50.42      5.19 o 
  12  -3  10      112.61      128.21      7.41 o 
  13  -3  10        0.14        1.80      6.13 o 
  -7  -2  10        3.17        2.01      3.13 o 
  -6  -2  10        7.60       10.79      3.17 o 
  -5  -2  10        3.99       -0.84      2.52 o 
  -4  -2  10        0.50        0.46      2.45 o 
  -3  -2  10       21.22       25.23      3.45 o 
  -2  -2  10       74.51       57.82      4.08 o 
  -1  -2  10        1.58        0.23      2.12 o 
   0  -2  10      492.82      500.44      9.10 o 
   1  -2  10     1157.72     1111.25     14.93 o 
   2  -2  10      595.72      602.16     18.03 o 
   3  -2  10     1572.24     1580.43     19.72 o 
   4  -2  10      168.04      162.42      5.35 o 
   5  -2  10       54.24       56.11      4.86 o 
   6  -2  10       18.95       21.20      3.38 o 
   7  -2  10        2.48        0.52      2.50 o 
   8  -2  10       22.37       31.99      4.02 o 
   9  -2  10      275.80      266.60      9.40 o 
  10  -2  10       24.34       28.50      4.08 o 
  11  -2  10       18.54       18.18      3.87 o 
  12  -2  10        6.86       10.45      3.66 o 
  13  -2  10       73.36       71.94      6.83 o 
  -8  -1  10       86.36       83.62     13.34 o 
  -7  -1  10        0.17       -3.10      3.46 o 
  -6  -1  10       34.72       30.34      5.36 o 
  -5  -1  10      123.49      128.86      6.07 o 
  -4  -1  10       22.98       16.64      3.04 o 
  -3  -1  10       15.80        4.98      2.48 o 
  -2  -1  10      504.80      426.32      8.90 o 
  -1  -1  10        6.35        1.02      2.64 o 
   0  -1  10      125.16      119.10      6.51 o 
   1  -1  10     1099.74     1074.93     13.04 o 
   2  -1  10      318.56      320.39      8.58 o 
   3  -1  10      124.41      121.58      4.60 o 
   4  -1  10      215.97      220.58      5.93 o 
   5  -1  10      109.11      106.17      4.59 o 
   6  -1  10       37.59       34.90      3.29 o 
   7  -1  10      165.93      183.12      5.85 o 
   8  -1  10      157.05      153.30      5.61 o 
   9  -1  10       88.79       77.01      6.68 o 
  10  -1  10       55.61       62.89      5.26 o 
  11  -1  10        7.12        7.14      3.72 o 
  12  -1  10        0.01       -0.34      3.65 o 
  13  -1  10        7.56        3.34      3.46 o 
  -8   0  10        3.35        4.77      4.09 o 
  -7   0  10       56.34       55.41      5.94 o 
  -6   0  10        2.00        0.12      2.77 o 
  -5   0  10        0.04        1.94      2.67 o 
  -4   0  10       72.09       52.21      4.32 o 
  -3   0  10      265.35      249.33      7.16 o 
  -2   0  10       81.02       80.48      4.55 o 
  -1   0  10       50.41       57.22      3.95 o 
   0   0  10       32.46       33.36      3.17 o 
   1   0  10        0.56       -0.44      2.14 o 
   2   0  10       66.01       69.16      8.33 o 
   3   0  10      154.85      146.71      5.06 o 
   4   0  10      340.16      324.52      6.39 o 
   5   0  10      100.54       92.47      4.63 o 
   6   0  10       28.11       26.80      3.06 o 
   7   0  10      251.00      263.04      6.93 o 
   8   0  10       21.95       26.25      3.17 o 
   9   0  10       50.95       60.35      4.27 o 
  10   0  10       63.54       54.10      4.99 o 
  11   0  10       40.64       35.21      4.55 o 
  12   0  10       48.64       36.15      4.90 o 
  13   0  10       11.69        9.96      3.94 o 
  -8   1  10        6.86       13.00      5.70 o 
  -7   1  10        3.01        4.65      4.07 o 
  -6   1  10        6.91        9.34      3.67 o 
  -5   1  10      484.58      460.07     13.06 o 
  -4   1  10        1.05        1.64      2.44 o 
  -3   1  10      295.89      297.02      7.72 o 
  -2   1  10        1.54        0.08      2.09 o 
  -1   1  10        0.03       -2.45      2.45 o 
   0   1  10       11.16        8.09      2.17 o 
   1   1  10      168.17      159.90      9.14 o 
   2   1  10       13.84       10.71      3.08 o 
   3   1  10       63.64       62.36      6.35 o 
   4   1  10      626.69      622.68      9.82 o 
   5   1  10      162.10      152.10      7.18 o 
   6   1  10      174.30      149.05      5.39 o 
   7   1  10      436.48      452.36      8.91 o 
   8   1  10      224.81      224.67      6.67 o 
   9   1  10       13.58       12.28      2.86 o 
  10   1  10        0.31       -1.14      2.60 o 
  11   1  10      295.29      295.28      9.64 o 
  12   1  10       10.66        4.47      3.23 o 
  13   1  10        0.98       -4.25      4.40 o 
  -7   2  10        2.78       -2.26      3.61 o 
  -6   2  10        0.82       -2.49      3.23 o 
  -5   2  10        7.88        8.72      2.94 o 
  -4   2  10      305.12      281.20      7.79 o 
  -3   2  10       29.00       34.55      3.59 o 
  -2   2  10       17.27       20.32      2.90 o 
  -1   2  10      270.83      269.92      6.97 o 
   0   2  10        0.11       -0.55      1.98 o 
   1   2  10        0.52       -1.13      3.24 o 
   2   2  10      150.59      132.85      4.82 o 
   3   2  10        4.93        9.21      2.18 o 
   4   2  10      238.81      243.72      6.38 o 
   5   2  10      133.58      122.30      5.25 o 
   6   2  10        4.01        1.99      2.24 o 
   7   2  10        0.02        0.96      2.12 o 
   8   2  10       12.75       10.00      2.59 o 
   9   2  10      385.35      399.28      8.78 o 
  10   2  10      179.56      156.69     10.17 o 
  11   2  10       48.33       49.45      5.18 o 
  12   2  10       15.87       17.23      4.02 o 
  13   2  10       58.07       58.59      6.03 o 
  -7   3  10       54.43       54.99      7.90 o 
  -6   3  10       27.99       34.48      6.47 o 
  -5   3  10       31.47       36.13      4.72 o 
  -4   3  10        7.73        7.22      2.68 o 
  -3   3  10       94.93      112.78      5.14 o 
  -2   3  10      140.19      112.57      7.91 o 
  -1   3  10        5.25        3.25      2.31 o 
   0   3  10       86.96       98.63      4.45 o 
   1   3  10      184.73      198.69      8.39 o 
   2   3  10       51.49       40.55      3.35 o 
   3   3  10      606.19      597.92      9.46 o 
   4   3  10      264.22      275.70      6.72 o 
   5   3  10      220.47      214.53      5.53 o 
   6   3  10      225.43      227.42     11.08 o 
   7   3  10       13.44        8.48      2.86 o 
   8   3  10        3.37        2.15      3.54 o 
   9   3  10       35.34       30.07      3.46 o 
  10   3  10       29.07       35.62      3.74 o 
  11   3  10      106.25      117.27      6.73 o 
  12   3  10        2.72        5.79      3.50 o 
  13   3  10       97.45      102.21      6.97 o 
  -7   4  10       11.70       13.49      5.99 o 
  -6   4  10       23.46       19.78      5.95 o 
  -5   4  10       58.56       62.75      7.49 o 
  -4   4  10       20.11       23.83      5.48 o 
  -3   4  10        0.01       -2.18      2.18 o 
  -2   4  10      128.28      127.17      5.24 o 
  -1   4  10      103.27      105.78      4.88 o 
   0   4  10      191.97      192.22      5.86 o 
   1   4  10      193.34      186.01      6.76 o 
   2   4  10        0.01       -1.08      1.95 o 
   3   4  10      502.06      469.55      8.52 o 
   4   4  10       18.10       12.37      2.57 o 
   5   4  10        2.57        3.85      3.88 o 
   6   4  10       86.80       80.23      4.31 o 
   7   4  10       55.37       58.26      4.13 o 
   8   4  10       46.40       44.01      3.90 o 
   9   4  10      359.44      379.40     10.94 o 
  10   4  10       18.47       11.64      2.95 o 
  11   4  10        8.73        4.30      2.69 o 
  12   4  10       53.80       46.48      6.28 o 
  13   4  10       14.55        1.47      3.53 o 
  -7   5  10        1.39       -0.46      4.82 o 
  -6   5  10        5.04        5.25      5.08 o 
  -5   5  10       58.01       66.09      7.89 o 
  -4   5  10        0.26        2.34      4.08 o 
  -3   5  10        9.55       15.58      3.75 o 
  -2   5  10       32.40       32.23      3.39 o 
  -1   5  10      271.51      250.93      6.71 o 
   0   5  10      759.86      718.41     23.09 o 
   1   5  10      770.52      799.48     11.93 o 
   2   5  10        0.12        1.15      1.91 o 
   3   5  10      592.32      622.61      9.93 o 
   4   5  10      408.58      393.23      7.93 o 
   5   5  10        4.46        4.38      2.23 o 
   6   5  10       35.27       33.70      3.45 o 
   7   5  10      118.23      110.03      5.41 o 
   8   5  10       46.58       41.67      4.98 o 
   9   5  10       80.11       78.76      4.58 o 
  10   5  10        4.75        6.97      2.74 o 
  11   5  10       17.40       20.72      5.67 o 
  12   5  10        0.43        2.18      3.16 o 
  13   5  10       84.21      110.52      9.04 o 
  -6   6  10       40.99       33.77      6.75 o 
  -5   6  10       86.83      100.56      9.04 o 
  -4   6  10       66.68       70.40      7.65 o 
  -3   6  10       12.07        6.99      4.87 o 
  -2   6  10       43.15       42.40      4.60 o 
  -1   6  10       11.38       16.43      3.53 o 
   0   6  10      283.22      276.03      8.04 o 
   1   6  10       57.29       56.43      5.35 o 
   2   6  10       80.77       78.77      4.28 o 
   3   6  10       41.60       49.69      3.70 o 
   4   6  10      125.84      136.61      6.24 o 
   5   6  10      133.76      138.95      5.35 o 
   6   6  10      364.29      379.92      8.22 o 
   7   6  10        0.29        1.25      2.20 o 
   8   6  10       86.72       73.99      5.77 o 
   9   6  10      257.38      243.78      8.32 o 
  10   6  10      160.24      162.23      6.45 o 
  11   6  10      143.64      138.16      7.12 o 
  12   6  10        7.26       12.65      4.02 o 
  13   6  10       12.99        7.61      5.59 o 
  -6   7  10       56.69       61.85      8.03 o 
  -5   7  10        9.26       14.83      5.73 o 
  -4   7  10        2.47        2.20      4.05 o 
  -3   7  10       57.33       60.73      7.39 o 
  -2   7  10      128.75      128.85      6.91 o 
  -1   7  10        0.82       -2.62      2.62 o 
   0   7  10       21.79       34.58      5.22 o 
   1   7  10      339.62      364.18      9.26 o 
   2   7  10      311.15      295.13      7.02 o 
   3   7  10       11.03       17.22      2.66 o 
   4   7  10        8.06        7.88      2.45 o 
   5   7  10        3.72        6.20      2.37 o 
   6   7  10       16.83        9.67      2.65 o 
   7   7  10       56.36       62.50      4.26 o 
   8   7  10       12.17       10.84      3.29 o 
   9   7  10      363.27      341.34     12.49 o 
  10   7  10      172.36      170.58      7.68 o 
  11   7  10        5.74        2.94      3.89 o 
  12   7  10        0.12       -2.05      3.26 o 
  13   7  10       26.33       32.04      6.21 o 
  -6   8  10        4.50        3.85      5.44 o 
  -5   8  10        0.79        4.23      5.23 o 
  -4   8  10       45.38       50.67      7.14 o 
  -3   8  10       19.93       21.97      5.59 o 
  -2   8  10        4.68       10.89      5.41 o 
  -1   8  10       11.54        1.66      3.77 o 
   0   8  10        0.20       -1.47      2.74 o 
   1   8  10        0.29       -2.49      2.49 o 
   2   8  10        0.51        1.42      2.63 o 
   3   8  10      118.63      126.23      8.22 o 
   4   8  10        0.07       -1.43      3.06 o 
   5   8  10      298.27      264.47      8.99 o 
   6   8  10        0.03       -2.55      4.25 o 
   7   8  10        6.27        2.63      2.77 o 
   8   8  10      284.19      291.81      9.20 o 
   9   8  10        1.07        1.28      2.90 o 
  10   8  10        1.06       -0.16      3.07 o 
  11   8  10        6.82       11.47      3.94 o 
  12   8  10       29.70       31.27      4.90 o 
  -5   9  10        4.19        1.72      5.23 o 
  -4   9  10        0.00        5.02      4.96 o 
  -3   9  10       38.24       29.82      6.21 o 
  -2   9  10        5.26        6.31      4.59 o 
  -1   9  10       51.12       59.83     10.09 o 
   0   9  10       44.24       44.66      5.02 o 
   1   9  10        1.75        1.08      3.31 o 
   2   9  10      248.44      237.47      9.94 o 
   3   9  10      281.08      322.94     13.88 o 
   4   9  10      928.37      870.13     44.51 o 
   5   9  10       36.12       41.61      5.73 o 
   6   9  10      181.53      183.85      7.20 o 
   7   9  10        0.22        1.27      2.75 o 
   8   9  10       11.74       21.31      4.17 o 
   9   9  10        0.09        3.35      5.55 o 
  10   9  10       12.21       11.29      3.75 o 
  11   9  10        0.47       -3.02      3.02 o 
  12   9  10       58.12       58.86      6.31 o 
  -4  10  10       14.79       26.31     10.09 o 
  -3  10  10       64.48       56.23     10.45 o 
  -2  10  10       96.67      110.29     12.98 o 
   0  10  10       15.58       32.04      9.19 o 
   1  10  10       21.63       25.92      4.84 o 
   2  10  10      406.09      435.11     13.50 o 
   3  10  10      268.88      266.85     11.21 o 
   4  10  10      157.68      167.41      9.04 o 
   5  10  10        0.02        0.95      3.60 o 
   6  10  10      127.70      116.13      8.40 o 
   7  10  10      153.46      144.83      9.28 o 
   8  10  10      102.27      108.44      6.42 o 
   9  10  10        0.55       -1.57      2.85 o 
  10  10  10        0.01        3.20      3.46 o 
  11  10  10        8.45        6.50      3.79 o 
  -3  11  10        4.96       -3.96      6.49 o 
   0  11  10        1.99        7.93      5.77 o 
   1  11  10        0.01        1.45      3.54 o 
   2  11  10        2.32        7.44      4.33 o 
   3  11  10       31.44       31.11      5.59 o 
   4  11  10       44.17       47.06      9.55 o 
   5  11  10       32.55       29.83      5.70 o 
   6  11  10      210.47      204.70     10.81 o 
   7  11  10       35.00       22.09      5.33 o 
   8  11  10        0.96       -3.30      4.51 o 
   9  11  10        8.80        5.31      4.57 o 
  10  11  10      191.63      233.92     20.54 o 
  11  11  10       13.93       18.99      4.66 o 
   0  12  10        0.01        0.36      5.41 o 
   1  12  10       12.83       15.50      6.85 o 
   2  12  10       31.62       42.73      6.49 o 
   3  12  10        0.91       -2.35      3.69 o 
   4  12  10        6.97       11.17      4.33 o 
   5  12  10      113.39      108.61      8.67 o 
   6  12  10       25.61       27.92      5.59 o 
   7  12  10       56.93       58.80     18.20 o 
   8  12  10       15.74       20.09      5.59 o 
   9  12  10       53.05       81.01     21.81 o 
  10  12  10       11.72       12.08      5.33 o 
   0  13  10       90.50      120.02     11.89 o 
   1  13  10      110.00      102.36     11.53 o 
   2  13  10       31.24       31.53      5.85 o 
   3  13  10       20.60       18.36      5.33 o 
   4  13  10       20.04       15.28      4.96 o 
   5  13  10        6.60        4.22      4.57 o 
   6  13  10        5.92       13.01      9.37 o 
   7  13  10       15.33       22.38      8.65 o 
   8  13  10        4.56       -1.26      4.59 o 
   9  13  10       12.94       10.45      7.21 o 
   1  14  10       19.73       29.19      8.29 o 
   2  14  10        4.05        7.57      6.49 o 
   3  14  10        4.71        3.78      4.59 o 
   4  14  10       57.73       74.24      8.53 o 
   5  14  10        0.04        0.03      4.15 o 
   6  14  10        0.71        4.98      4.96 o 
   7  14  10       14.46       24.15      6.85 o 
   1 -11  11       38.24       60.19     10.81 o 
   2 -11  11       26.32       25.95      8.65 o 
  -2 -10  11        1.92        2.07      4.71 o 
  -1 -10  11       14.92       16.57      4.36 o 
   0 -10  11        0.09        6.20      3.58 o 
   1 -10  11        1.46        2.08      4.14 o 
   2 -10  11       79.54       69.20     11.17 o 
  -3  -9  11        4.31        5.27      3.73 o 
  -2  -9  11       23.64       21.03      4.43 o 
  -1  -9  11       92.07       96.86      6.86 o 
   0  -9  11        5.19        8.19      3.63 o 
   1  -9  11        7.08       14.26      4.71 o 
   2  -9  11       18.20       13.34      4.59 o 
   3  -9  11       54.17       44.98      5.99 o 
   7  -9  11        0.90        5.41      6.13 o 
   8  -9  11       74.05       90.52      8.65 o 
  -4  -8  11        0.10       -0.78      4.74 o 
  -3  -8  11        5.53        8.42      3.59 o 
  -2  -8  11       59.85       74.57      6.09 o 
  -1  -8  11      158.93      173.87      6.96 o 
   0  -8  11      351.89      366.17     10.53 o 
   1  -8  11        1.29       -0.72      3.31 o 
   2  -8  11       32.39       29.75      5.22 o 
   3  -8  11       81.04       84.49      6.59 o 
   4  -8  11       88.61       89.44      5.59 o 
   5  -8  11        0.01        3.82      3.69 o 
   6  -8  11       61.00       72.24     12.98 o 
   7  -8  11        5.39        7.63      4.20 o 
   8  -8  11       12.56        7.97      7.75 o 
   9  -8  11        0.42       -1.95      4.05 o 
  -5  -7  11       30.52       17.74      5.48 o 
  -4  -7  11       19.30       15.06      4.29 o 
  -3  -7  11        6.82        3.42      3.32 o 
  -2  -7  11       81.60       95.28      6.31 o 
  -1  -7  11       41.34       54.80      6.21 o 
   0  -7  11        9.37       14.69      3.06 o 
   1  -7  11        7.66       10.34      3.25 o 
   2  -7  11      295.84      290.62      9.35 o 
   3  -7  11        1.63       -2.15      2.57 o 
   4  -7  11      213.54      212.16      7.96 o 
   5  -7  11       30.24       31.41      5.18 o 
   6  -7  11       20.83       15.72      4.64 o 
   7  -7  11        7.55        5.71      3.28 o 
   8  -7  11       21.31       23.83      7.39 o 
   9  -7  11       10.34        6.85      4.84 o 
  10  -7  11       14.81        7.39      9.01 o 
  -5  -6  11       21.84       17.91      4.39 o 
  -4  -6  11       72.89       77.36      6.58 o 
  -3  -6  11        3.28       -0.19      2.55 o 
  -2  -6  11        5.39        2.48      2.62 o 
  -1  -6  11       32.74       34.77      4.32 o 
   0  -6  11       30.48       35.68      3.87 o 
   1  -6  11       64.03       78.94     13.17 o 
   2  -6  11       61.26       62.59      6.06 o 
   3  -6  11       43.87       41.49      4.58 o 
   4  -6  11      131.38      144.91      6.58 o 
   5  -6  11        2.13        1.29      3.45 o 
   6  -6  11      305.39      310.64      9.42 o 
   7  -6  11        0.14       -2.11      2.77 o 
   8  -6  11       82.07       75.50      5.77 o 
   9  -6  11        0.18        8.82      4.20 o 
  10  -6  11       40.63       38.39     11.17 o 
  11  -6  11       19.52       13.39      5.48 o 
  -6  -5  11       31.73       41.52      9.02 o 
  -5  -5  11       21.85       31.67      5.51 o 
  -4  -5  11       20.11       26.34      3.86 o 
  -3  -5  11        0.71        3.60      2.67 o 
  -2  -5  11       98.61       87.67      8.53 o 
  -1  -5  11        0.05        0.33      2.26 o 
   0  -5  11        0.26       -1.49      2.21 o 
   1  -5  11      106.16      108.16      6.09 o 
   2  -5  11      199.59      198.31      8.17 o 
   3  -5  11       75.44       64.40      4.85 o 
   4  -5  11      187.80      202.46      7.45 o 
   5  -5  11      186.49      187.82      6.19 o 
   6  -5  11      124.70      116.29      5.17 o 
   7  -5  11      117.28       92.07      5.94 o 
   8  -5  11       87.88      110.58      8.26 o 
   9  -5  11       28.86       25.45      4.26 o 
  10  -5  11        0.34        2.59      3.26 o 
  11  -5  11       11.93        8.33      4.82 o 
  -6  -4  11       77.78       99.05      6.17 o 
  -5  -4  11        4.33        6.15      3.08 o 
  -4  -4  11      151.76      136.71      7.08 o 
  -3  -4  11       69.40       74.24      5.12 o 
  -2  -4  11        4.36        0.98      2.65 o 
  -1  -4  11       13.33       11.41      2.77 o 
   0  -4  11      325.93      308.03      7.86 o 
   1  -4  11       28.29       36.02      4.42 o 
   2  -4  11      330.84      319.67      9.28 o 
   3  -4  11       27.78       29.78      4.45 o 
   4  -4  11       44.87       44.88      4.72 o 
   5  -4  11      114.86      113.88      4.98 o 
   6  -4  11       71.16       75.23      7.39 o 
   7  -4  11        4.64        7.07      2.90 o 
   8  -4  11       11.77        8.00      3.11 o 
   9  -4  11        0.01        3.02      3.11 o 
  10  -4  11       21.52       16.30      3.91 o 
  11  -4  11       12.99        9.40      3.84 o 
  12  -4  11       41.43       36.42      5.32 o 
  -6  -3  11        2.41        0.00      2.97 o 
  -5  -3  11       11.18       12.20      3.27 o 
  -4  -3  11       70.91       73.00      5.05 o 
  -3  -3  11       48.31       51.75      4.52 o 
  -2  -3  11       19.08       21.78      3.24 o 
  -1  -3  11      133.56      125.75      5.45 o 
   0  -3  11       72.15       59.40      4.19 o 
   1  -3  11      340.35      337.66      9.33 o 
   2  -3  11       83.24       77.05      5.15 o 
   3  -3  11      168.80      168.70     13.50 o 
   4  -3  11      170.68      165.79      6.86 o 
   5  -3  11      335.02      342.44      7.89 o 
   6  -3  11      143.08      134.21      5.36 o 
   7  -3  11        0.06       -2.39      2.39 o 
   8  -3  11      375.31      384.30     10.49 o 
   9  -3  11       22.13       23.91      4.96 o 
  10  -3  11       43.05       48.68      5.15 o 
  11  -3  11        8.71        4.50      3.42 o 
  12  -3  11       13.09        8.78      3.92 o 
  -6  -2  11        0.59       -1.24      2.85 o 
  -5  -2  11       31.41       44.37      4.58 o 
  -4  -2  11        0.94       -1.98      2.52 o 
  -3  -2  11       63.61       74.59      4.90 o 
  -2  -2  11       17.69       18.43      3.17 o 
  -1  -2  11      424.86      407.47      8.91 o 
   0  -2  11        2.68        1.88      2.53 o 
   1  -2  11      347.00      321.18      9.05 o 
   2  -2  11      325.81      309.44      8.87 o 
   3  -2  11       21.51       14.68      3.11 o 
   4  -2  11       76.48       70.75      4.24 o 
   5  -2  11       70.52       60.61      4.04 o 
   6  -2  11       61.82       61.94      4.18 o 
   7  -2  11       32.84       31.92      3.42 o 
   8  -2  11      171.37      169.82      7.19 o 
   9  -2  11      444.94      443.43     11.44 o 
  10  -2  11      164.15      155.41      7.55 o 
  11  -2  11        1.91       -2.54      2.90 o 
  12  -2  11      108.41      112.32      7.39 o 
  13  -2  11       44.58       45.05      9.73 o 
  -7  -1  11       10.13        9.43      4.23 o 
  -6  -1  11       42.01       54.45      6.03 o 
  -5  -1  11       44.74       55.48      4.84 o 
  -4  -1  11        0.57        0.34      2.53 o 
  -3  -1  11        2.27        1.46      2.76 o 
  -2  -1  11       11.86       18.10      3.02 o 
  -1  -1  11      176.67      143.37      5.65 o 
   0  -1  11       63.56       57.51      4.75 o 
   1  -1  11       59.95       67.99      5.02 o 
   2  -1  11       29.54       32.70      3.94 o 
   3  -1  11       58.47       54.36      4.60 o 
   4  -1  11      115.54      101.04      4.69 o 
   5  -1  11       38.97       37.92      3.48 o 
   6  -1  11      178.46      172.68      6.50 o 
   7  -1  11      101.97       91.60      4.72 o 
   8  -1  11      111.44      102.74      6.97 o 
   9  -1  11        0.05       -2.35      2.35 o 
  10  -1  11       35.27       44.13      4.96 o 
  11  -1  11      100.81      107.49      7.84 o 
  12  -1  11        7.25        7.15      3.75 o 
  13  -1  11       47.61       43.09      6.76 o 
  -7   0  11       14.30       18.40      4.92 o 
  -6   0  11       25.86       19.99      5.82 o 
  -5   0  11        0.40       -2.57      2.57 o 
  -4   0  11      110.53      106.39      8.29 o 
  -3   0  11       54.85       73.14     10.40 o 
  -2   0  11      130.52      104.44      6.66 o 
  -1   0  11       46.05       56.16      4.00 o 
   0   0  11       36.82       33.07      5.08 o 
   1   0  11       31.83       30.21      3.86 o 
   2   0  11      439.47      428.11     10.47 o 
   3   0  11      207.77      220.51      7.68 o 
   4   0  11      659.83      678.73     10.67 o 
   5   0  11       21.19       19.99      2.92 o 
   6   0  11      874.01      857.15     12.55 o 
   7   0  11       23.10       21.82      3.23 o 
   8   0  11       24.08       15.03      4.11 o 
   9   0  11       39.18       40.52      3.86 o 
  10   0  11       38.93       33.45      4.44 o 
  11   0  11       85.71       88.33      6.38 o 
  12   0  11        2.57        5.41      3.60 o 
  13   0  11       23.68       22.69      4.68 o 
  -7   1  11       43.56       23.29      5.06 o 
  -6   1  11        0.60        0.77      3.60 o 
  -5   1  11        9.79       20.09      3.55 o 
  -4   1  11       11.15       13.78      3.11 o 
  -3   1  11       11.53       12.20      3.10 o 
  -2   1  11       21.61       20.70      3.11 o 
  -1   1  11      170.07      156.28      6.24 o 
   0   1  11       36.20       26.37      3.12 o 
   1   1  11      632.82      587.93     14.29 o 
   2   1  11       18.87       25.66      3.63 o 
   3   1  11        5.10        6.43      2.84 o 
   4   1  11       36.25       34.02      4.73 o 
   5   1  11      387.86      393.95      7.45 o 
   6   1  11      453.96      454.53      9.00 o 
   7   1  11      537.67      548.36     10.12 o 
   8   1  11       89.78       90.82      4.79 o 
   9   1  11       11.70        1.03      2.37 o 
  10   1  11       10.54       13.71      3.58 o 
  11   1  11      128.74      139.81      7.21 o 
  12   1  11        0.96        1.85      3.21 o 
  13   1  11       97.55      101.89     11.83 o 
  -7   2  11       73.59       74.97     12.25 o 
  -6   2  11        6.25        3.13      3.80 o 
  -5   2  11       15.44       16.42      4.08 o 
  -4   2  11        3.77        2.36      2.72 o 
  -3   2  11        0.15        1.98      2.42 o 
  -2   2  11       11.68        5.14      2.55 o 
  -1   2  11       74.40       84.39      4.56 o 
   0   2  11       85.52       74.73      5.10 o 
   1   2  11       45.02       38.21      5.35 o 
   2   2  11      457.56      427.46     10.25 o 
   3   2  11      442.78      455.00      8.67 o 
   4   2  11       50.62       57.77      4.00 o 
   5   2  11     2416.45     2431.66     27.10 o 
   6   2  11      118.36      124.61      5.22 o 
   7   2  11       27.98       31.89      3.42 o 
   8   2  11       13.40        6.13      3.17 o 
   9   2  11       97.45       98.97      7.69 o 
  10   2  11       35.35       31.15      3.80 o 
  11   2  11        0.51       -2.87      2.87 o 
  12   2  11       22.66       18.24      4.08 o 
  13   2  11       14.37       18.34      4.29 o 
  -6   3  11        0.06        1.29      5.95 o 
  -5   3  11        0.27        4.03      3.49 o 
  -4   3  11        0.19        1.92      3.90 o 
  -3   3  11      140.72      155.27      6.05 o 
  -2   3  11       82.17       96.73      5.15 o 
  -1   3  11      278.67      249.34      8.24 o 
   0   3  11      347.72      303.74     15.31 o 
   1   3  11       92.79       97.41      5.43 o 
   2   3  11      436.50      420.61     10.62 o 
   3   3  11      155.78      154.75      5.49 o 
   4   3  11      426.58      412.15      8.57 o 
   5   3  11       85.02       90.00      4.66 o 
   6   3  11      134.93      139.02      5.49 o 
   7   3  11       27.03       25.49      3.95 o 
   8   3  11      125.09      125.48      5.44 o 
   9   3  11      211.08      200.76      7.80 o 
  10   3  11        0.01        2.66      2.55 o 
  11   3  11      128.86      143.98      7.42 o 
  12   3  11        0.00        0.48      3.24 o 
  13   3  11        6.23        2.50      3.45 o 
  -6   4  11        0.44       -2.45      6.13 o 
  -5   4  11      123.02      192.47     14.78 o 
  -4   4  11        7.37       -3.67      4.15 o 
  -3   4  11       14.87       13.62      5.36 o 
  -2   4  11        3.16       -1.78      2.28 o 
  -1   4  11      154.56      128.84      6.37 o 
   0   4  11       35.39       16.52      3.14 o 
   1   4  11      417.31      425.66     10.36 o 
   2   4  11        0.96        1.66      2.48 o 
   3   4  11      162.69      145.98     12.02 o 
   4   4  11      588.77      575.26     11.91 o 
   5   4  11        1.15        0.45      2.25 o 
   6   4  11       25.29       20.81      2.73 o 
   7   4  11       34.46       36.19      3.52 o 
   8   4  11        2.19       -0.61      2.60 o 
   9   4  11      121.18      124.51      5.62 o 
  10   4  11        2.17        4.33      2.81 o 
  11   4  11       59.88       64.88      4.91 o 
  12   4  11       31.36       38.81      5.04 o 
  13   4  11        0.01        0.74      3.44 o 
  -6   5  11      194.38      212.10     12.61 o 
  -5   5  11        4.11        3.54      4.76 o 
  -4   5  11        3.59        0.36      4.59 o 
  -3   5  11        0.27        0.97      2.90 o 
  -2   5  11       23.54       26.71      4.17 o 
  -1   5  11       97.48       89.14      5.72 o 
   0   5  11        3.00        1.01      2.56 o 
   1   5  11       42.42       36.81      4.13 o 
   2   5  11       21.57       16.31      3.69 o 
   3   5  11      146.02      157.29      5.48 o 
   4   5  11       17.10       19.98      3.00 o 
   5   5  11       30.36       33.36      3.46 o 
   6   5  11       70.82       69.36      6.24 o 
   7   5  11      807.71      791.13     16.44 o 
   8   5  11       14.12       11.96      4.37 o 
   9   5  11      101.76      105.46      6.03 o 
  10   5  11       80.96       83.84      7.70 o 
  11   5  11        4.52        5.02      2.72 o 
  12   5  11        3.13        4.49      4.89 o 
  13   5  11       41.94       30.16      6.85 o 
  -6   6  11        1.59        3.15      6.49 o 
  -5   6  11        1.75        5.31      5.22 o 
  -4   6  11        8.72        7.54      4.93 o 
  -3   6  11        0.09        2.16      5.77 o 
  -2   6  11      130.86      132.90      8.51 o 
  -1   6  11       62.35       74.26      6.61 o 
   0   6  11        0.92       -2.16      3.31 o 
   1   6  11      349.76      358.49      9.42 o 
   2   6  11       72.96       74.81      4.24 o 
   3   6  11      145.40      158.67      7.10 o 
   4   6  11       42.98       39.40      3.64 o 
   5   6  11       47.58       51.90      4.06 o 
   6   6  11      910.33      907.19     13.17 o 
   7   6  11        7.14       13.58      4.11 o 
   8   6  11      182.28      169.02      6.26 o 
   9   6  11       22.01       20.82      3.29 o 
  10   6  11       14.15       13.07      3.13 o 
  11   6  11       37.83       35.61      4.90 o 
  12   6  11       13.06       12.03      4.02 o 
  13   6  11        5.09       10.06      5.02 o 
  -5   7  11       20.67       21.01      7.75 o 
  -4   7  11       10.56        5.50      6.31 o 
  -3   7  11       32.12       37.74      6.24 o 
  -2   7  11       59.03       50.10     10.09 o 
  -1   7  11       55.97       67.84     13.16 o 
   0   7  11       87.60       95.97      7.77 o 
   1   7  11       13.76        5.33      4.14 o 
   2   7  11       41.32       38.87      4.44 o 
   3   7  11       22.05       33.35      3.69 o 
   4   7  11       27.57       35.27      3.50 o 
   5   7  11       68.32       72.30      4.51 o 
   6   7  11       16.00       26.12      4.63 o 
   7   7  11       11.39        2.77      4.06 o 
   8   7  11       15.62       13.28      3.67 o 
   9   7  11       47.80       41.87      4.86 o 
  10   7  11      205.27      195.64      8.38 o 
  11   7  11        7.65        8.39      3.58 o 
  12   7  11        0.01       -1.28      3.39 o 
  -5   8  11        8.26        4.53      5.85 o 
  -4   8  11        3.32        1.26      5.10 o 
  -3   8  11       16.38       24.86      5.80 o 
  -2   8  11        3.13       -5.77      5.77 o 
  -1   8  11       28.82       40.58      5.95 o 
   0   8  11        9.54        7.19      4.87 o 
   1   8  11       18.27       21.43      4.82 o 
   2   8  11       60.23       61.81      5.18 o 
   3   8  11        3.48        4.14      2.98 o 
   4   8  11        2.37        7.68      3.17 o 
   5   8  11       10.83       10.58      3.29 o 
   6   8  11        3.43        3.77      2.90 o 
   7   8  11        3.64        0.30      2.77 o 
   8   8  11       65.85       66.70      5.65 o 
   9   8  11        0.44        1.97      3.05 o 
  10   8  11       13.55       12.58      3.71 o 
  11   8  11        3.62        5.57      4.29 o 
  12   8  11        0.48       -0.75      3.38 o 
  -4   9  11        3.29       -2.81      4.71 o 
  -3   9  11       14.80        2.16      6.13 o 
  -2   9  11        0.99        6.13      6.85 o 
  -1   9  11       10.79       18.74      7.21 o 
   0   9  11      129.04      119.14      8.26 o 
   1   9  11       52.11       44.14      5.85 o 
   2   9  11       46.75       50.95      7.75 o 
   3   9  11       12.32        8.05      4.05 o 
   4   9  11       16.06       16.57      6.13 o 
   5   9  11      184.39      176.74      9.55 o 
   6   9  11       31.25       45.06      9.55 o 
   7   9  11       89.33       94.37      6.03 o 
   8   9  11       64.97       69.57      6.54 o 
   9   9  11        0.33        0.95      4.02 o 
  10   9  11        4.27        4.93      3.37 o 
  11   9  11        0.23       -0.63      3.24 o 
  12   9  11        1.47        4.63      4.71 o 
   1  10  11        0.10       -2.67      3.96 o 
   2  10  11       86.90       85.07      7.14 o 
   3  10  11       53.41       60.85      9.01 o 
   4  10  11      337.63      335.57     12.74 o 
   5  10  11       61.40       55.70      6.72 o 
   6  10  11      240.05      241.68     11.21 o 
   7  10  11        2.82        7.39      4.33 o 
   8  10  11       14.02        8.55      4.67 o 
   9  10  11       10.94       11.10      3.76 o 
  10  10  11       10.15       10.98      4.07 o 
  11  10  11       30.07       29.06      5.07 o 
   1  11  11        4.11        1.71      4.20 o 
   2  11  11       37.08       52.30      6.72 o 
   3  11  11        0.22       -0.26      3.54 o 
   4  11  11        2.53        1.99      3.80 o 
   5  11  11       11.09        4.50      4.20 o 
   6  11  11       13.47       21.09      5.44 o 
   7  11  11       40.49       44.92      6.75 o 
   8  11  11        5.57        3.05      6.49 o 
   9  11  11        4.30        0.33      6.31 o 
  10  11  11        9.16        7.23      5.22 o 
   1  12  11        1.75       -0.72      5.41 o 
   2  12  11       70.59       58.35      7.26 o 
   3  12  11        0.01        2.26      4.15 o 
   4  12  11        1.29        2.16      4.08 o 
   5  12  11       21.22       16.58      5.35 o 
   6  12  11       35.75       29.05      5.99 o 
   7  12  11       23.99       13.80      5.22 o 
   8  12  11       59.58       62.88      7.77 o 
   9  12  11        2.25        1.87      4.67 o 
   1  13  11       18.72        9.37      6.85 o 
   2  13  11        7.92       14.42      7.21 o 
   3  13  11       52.46       46.25      6.87 o 
   4  13  11       13.76       18.59      5.33 o 
   5  13  11       25.22       32.55     11.35 o 
   6  13  11      182.70      191.71     11.32 o 
   7  13  11       73.31       68.69      8.16 o 
   8  13  11       13.79       12.61      7.57 o 
   3  14  11        2.92        6.94      5.02 o 
   4  14  11        6.23        5.95      5.10 o 
   5  14  11       41.43       27.18      6.24 o 
   1 -10  12        0.08       -3.57      3.57 o 
   2 -10  12       37.21       37.12      9.01 o 
  -1  -9  12       13.99        8.00      4.71 o 
   0  -9  12       24.97       14.96      5.35 o 
   1  -9  12       41.65       42.08      5.33 o 
   2  -9  12        7.97        5.74      4.20 o 
   3  -9  12        0.01       -0.36      3.82 o 
  -2  -8  12        0.85        3.23      3.58 o 
  -1  -8  12       16.88       20.77      4.21 o 
   0  -8  12       18.72       12.80      4.84 o 
   1  -8  12       17.22       18.92      4.84 o 
   2  -8  12        5.08        3.62      3.64 o 
   3  -8  12        8.25       19.40      8.47 o 
   4  -8  12        6.79        7.60      3.39 o 
   5  -8  12        0.05        1.44      3.94 o 
   6  -8  12      107.45      131.55     12.61 o 
   7  -8  12        5.41        8.29      6.85 o 
   8  -8  12       29.51       15.05      5.59 o 
  -3  -7  12        2.88        1.98      3.78 o 
  -2  -7  12       43.13       37.67      4.92 o 
  -1  -7  12       20.23       29.70      7.57 o 
   0  -7  12        3.83        2.30      3.02 o 
   1  -7  12        8.28        1.45      3.19 o 
   2  -7  12      119.25      133.25      7.93 o 
   3  -7  12        0.36       -1.63      2.45 o 
   4  -7  12       65.14       64.06      5.46 o 
   5  -7  12       17.41       25.70      7.21 o 
   6  -7  12        0.00       -1.99      3.43 o 
   7  -7  12       50.58       43.82      8.53 o 
   8  -7  12       16.60       16.88      5.08 o 
   9  -7  12       11.34       18.16      5.33 o 
  -4  -6  12        1.06       -0.57      3.29 o 
  -3  -6  12        3.62        7.07      5.30 o 
  -2  -6  12        4.21        0.22      2.76 o 
  -1  -6  12       47.61       47.84      5.22 o 
   0  -6  12       50.58       57.52      5.47 o 
   1  -6  12       12.08       15.31      3.79 o 
   2  -6  12        7.92       -0.93      2.98 o 
   3  -6  12       14.78       11.06      3.46 o 
   4  -6  12       13.59       18.42      3.67 o 
   5  -6  12       27.21       27.57      3.50 o 
   6  -6  12      143.02      168.02      9.37 o 
   7  -6  12        8.58        2.11      3.08 o 
   8  -6  12       35.06       31.75      4.63 o 
   9  -6  12        0.26       -3.08      3.08 o 
  10  -6  12      150.62      151.12     10.44 o 
  -4  -5  12        0.75        1.17      3.07 o 
  -3  -5  12       14.08       13.24      3.39 o 
  -2  -5  12        6.61        2.83      2.65 o 
  -1  -5  12        2.34        1.24      3.08 o 
   0  -5  12       25.63       19.89      4.00 o 
   1  -5  12       41.23       47.31      5.41 o 
   2  -5  12        0.06       -0.54      2.28 o 
   3  -5  12        7.19       11.69      3.44 o 
   4  -5  12       21.65       21.85      3.84 o 
   5  -5  12        2.05        8.76      2.69 o 
   6  -5  12        8.18        9.44      3.16 o 
   7  -5  12       12.03        8.80      3.37 o 
   8  -5  12       91.12       95.25      6.30 o 
   9  -5  12        2.02        0.81      3.11 o 
  10  -5  12       63.75       67.70      8.14 o 
  11  -5  12       38.82       44.33      8.29 o 
  -5  -4  12       10.23       14.63      3.84 o 
  -4  -4  12       62.50       64.59      5.25 o 
  -3  -4  12       52.27       50.83      4.76 o 
  -2  -4  12        8.82        2.75      3.12 o 
  -1  -4  12        0.02        1.31      3.11 o 
   0  -4  12       59.51       69.84      5.61 o 
   1  -4  12        9.61        8.11      4.21 o 
   2  -4  12      135.36      136.10      6.72 o 
   3  -4  12       93.29       93.57      5.83 o 
   4  -4  12       32.53       28.31      4.01 o 
   5  -4  12       89.21       97.04      7.13 o 
   6  -4  12      110.68      112.13      8.69 o 
   7  -4  12        2.23        4.25      3.03 o 
   8  -4  12        5.41        0.86      2.86 o 
   9  -4  12        1.67        0.64      2.90 o 
  10  -4  12       38.01       37.00      5.10 o 
  11  -4  12        0.01       -1.92      3.63 o 
  -5  -3  12       12.86       16.21      3.70 o 
  -4  -3  12       25.16       20.93      4.01 o 
  -3  -3  12        0.38        2.05      2.74 o 
  -2  -3  12       68.94       73.93      5.31 o 
  -1  -3  12        5.68        7.36      3.28 o 
   0  -3  12      126.75      111.84      8.18 o 
   1  -3  12        4.87       -1.24      3.02 o 
   2  -3  12       19.20       23.47      3.76 o 
   3  -3  12       37.78       40.12      4.90 o 
   4  -3  12       48.53       48.32      4.84 o 
   5  -3  12       41.57       41.37      4.84 o 
   6  -3  12       41.02       50.96      4.98 o 
   7  -3  12       43.81       48.60      4.12 o 
   8  -3  12      232.77      239.98      8.73 o 
   9  -3  12        0.84        0.18      2.93 o 
  10  -3  12       74.28       83.92      6.27 o 
  11  -3  12       58.99       65.03      6.41 o 
  12  -3  12        3.13        5.05      4.84 o 
  -5  -2  12      108.85      122.60      6.76 o 
  -4  -2  12       11.76        7.73      3.12 o 
  -3  -2  12        3.28        1.71      2.83 o 
  -2  -2  12        1.71        0.13      2.89 o 
  -1  -2  12      158.34      153.22      7.20 o 
   0  -2  12      196.42      185.38      7.82 o 
   1  -2  12      128.85      111.02      5.29 o 
   2  -2  12       33.69       31.60      4.00 o 
   3  -2  12       14.29       12.44      4.20 o 
   4  -2  12        7.66        4.96      2.84 o 
   5  -2  12       46.82       48.32      4.84 o 
   6  -2  12      114.71      129.83      5.56 o 
   7  -2  12        5.99        3.34      2.47 o 
   8  -2  12       52.35       49.85      4.26 o 
   9  -2  12      206.94      211.20      8.38 o 
  10  -2  12       15.03       10.64      4.29 o 
  11  -2  12       34.32       34.13      4.97 o 
  12  -2  12       23.44       13.35      4.01 o 
  -5  -1  12        1.21        1.74      2.87 o 
  -4  -1  12        0.03       -2.55      2.55 o 
  -3  -1  12      188.79      177.51      6.80 o 
  -2  -1  12        5.43        7.87      3.15 o 
  -1  -1  12       13.70       13.21      3.53 o 
   0  -1  12       14.79       13.33      3.44 o 
   1  -1  12       51.61       62.90      5.12 o 
   2  -1  12      206.08      206.23      7.81 o 
   3  -1  12       52.91       49.10      4.76 o 
   4  -1  12      405.43      433.23     10.79 o 
   5  -1  12      650.27      649.11     10.97 o 
   6  -1  12        7.83        9.05      2.69 o 
   7  -1  12      482.83      469.14      9.77 o 
   8  -1  12       46.52       49.02      4.28 o 
   9  -1  12        8.95        7.72      4.45 o 
  10  -1  12       18.35       14.56      3.96 o 
  11  -1  12       39.49       34.73      4.84 o 
  12  -1  12        5.66        5.76      3.73 o 
  -6   0  12        0.00        3.34      4.67 o 
  -5   0  12        4.94        7.98      3.49 o 
  -4   0  12       28.24       38.72      4.20 o 
  -3   0  12       46.48       33.29      4.00 o 
  -2   0  12        8.12        6.89      3.19 o 
  -1   0  12      337.25      335.21     10.11 o 
   0   0  12       96.16       98.49      5.96 o 
   1   0  12        2.51       -2.48      2.48 o 
   2   0  12       67.01       49.05      4.66 o 
   3   0  12      725.47      737.11     14.06 o 
   4   0  12      550.32      525.61     13.82 o 
   5   0  12       42.19       43.60      3.84 o 
   6   0  12      325.74      301.09      7.81 o 
   7   0  12        5.01        6.73      2.56 o 
   8   0  12        9.21       10.46      4.53 o 
   9   0  12       67.99       63.71      4.67 o 
  10   0  12        6.75        6.59      3.53 o 
  11   0  12       65.25       68.85      7.56 o 
  12   0  12        0.60        1.90      3.76 o 
  -6   1  12       12.59       11.71      5.48 o 
  -5   1  12       67.29       70.98      5.51 o 
  -4   1  12       31.97       25.67      3.89 o 
  -3   1  12       11.03       18.03      3.29 o 
  -2   1  12       29.59       31.20      4.35 o 
  -1   1  12       10.68        8.76      3.44 o 
   0   1  12       54.65       49.32      4.96 o 
   1   1  12       21.75       14.04      3.46 o 
   2   1  12        6.23       -0.94      2.42 o 
   3   1  12      285.30      275.89      8.70 o 
   4   1  12       40.26       42.06      4.51 o 
   5   1  12      379.90      408.84      8.80 o 
   6   1  12      249.87      246.11      7.02 o 
   7   1  12       58.73       59.81      4.39 o 
   8   1  12       26.95       34.60      3.78 o 
   9   1  12       64.37       84.71      5.08 o 
  10   1  12        4.10        6.77      3.19 o 
  11   1  12        4.68        5.73      3.58 o 
  12   1  12        2.85        4.02      3.44 o 
  13   1  12       91.63      105.50      7.27 o 
  -5   2  12        6.14        4.77      3.75 o 
  -4   2  12       21.23       17.35      3.57 o 
  -3   2  12       15.91        9.23      3.07 o 
  -2   2  12        0.01        4.98      3.16 o 
  -1   2  12      138.28      140.77     11.77 o 
   0   2  12       42.18       36.98      5.83 o 
   1   2  12       78.31       92.49      5.71 o 
   2   2  12        7.76       12.24      3.16 o 
   3   2  12       15.89       15.64      3.34 o 
   4   2  12      167.94      156.24      5.74 o 
   5   2  12      756.72      775.28     15.81 o 
   6   2  12       11.54        9.02      2.47 o 
   7   2  12        7.14        4.80      2.45 o 
   8   2  12       22.37       16.00      3.10 o 
   9   2  12       21.39       23.96      3.47 o 
  10   2  12       42.41       45.68      4.32 o 
  11   2  12      164.98      150.85      7.69 o 
  12   2  12        2.99        1.29      3.38 o 
  13   2  12        5.89        4.66      3.84 o 
  -5   3  12       20.30       24.17      6.37 o 
  -4   3  12        0.11       -0.05      2.89 o 
  -3   3  12      145.30      155.37      7.50 o 
  -2   3  12       81.17       79.16      5.96 o 
  -1   3  12      123.20      116.80      9.86 o 
   0   3  12       27.52       25.37      5.06 o 
   1   3  12      136.88      133.18      6.49 o 
   2   3  12       85.95       75.39      5.23 o 
   3   3  12      333.54      329.47      9.48 o 
   4   3  12       75.04       75.51      4.42 o 
   5   3  12       65.41       77.96      4.59 o 
   6   3  12       17.65       15.12      3.02 o 
   7   3  12      133.08      134.03      5.67 o 
   8   3  12        0.75       -2.11      2.11 o 
   9   3  12        8.92        7.80      2.75 o 
  10   3  12        4.34        8.46      2.92 o 
  11   3  12      176.93      178.81      8.18 o 
  12   3  12        4.46        2.80      3.32 o 
  13   3  12       24.11       21.63      4.64 o 
  -5   4  12       12.60        5.45      5.22 o 
  -4   4  12        8.85        6.49      5.10 o 
  -3   4  12        5.03        3.34      4.15 o 
  -2   4  12        0.10       -0.73      2.95 o 
  -1   4  12      148.82      147.90     14.41 o 
   0   4  12       18.74        4.84      3.05 o 
   1   4  12       51.30       57.54      5.08 o 
   2   4  12      548.57      506.59     11.61 o 
   3   4  12       60.85       69.57      5.11 o 
   4   4  12       49.77       48.51      4.02 o 
   5   4  12       90.89       93.25      5.77 o 
   6   4  12       34.62       32.01      3.60 o 
   7   4  12       52.30       54.78      3.90 o 
   8   4  12      146.98      158.65      6.21 o 
   9   4  12        2.65        4.42      2.68 o 
  10   4  12       51.75       46.90      4.40 o 
  11   4  12       38.02       35.16      4.18 o 
  12   4  12       39.37       29.48      4.78 o 
  13   4  12       11.75        3.04      6.67 o 
  -5   5  12        3.42        3.64      5.95 o 
  -4   5  12        1.39        4.40      8.65 o 
  -3   5  12       30.72       30.64      8.65 o 
  -2   5  12        4.14        5.68      4.41 o 
  -1   5  12        9.47        7.85      3.15 o 
   0   5  12       39.81       30.72      4.17 o 
   1   5  12       17.09        8.47      3.87 o 
   2   5  12       21.91       20.07      3.55 o 
   3   5  12        5.42       12.47      3.62 o 
   4   5  12        0.47       -1.24      2.55 o 
   5   5  12      142.18      147.61      5.83 o 
   6   5  12       57.52       59.31      5.62 o 
   7   5  12       12.33       10.80      2.95 o 
   8   5  12        3.34        3.27      2.52 o 
   9   5  12       31.68       21.86      3.50 o 
  10   5  12        1.33        0.07      2.61 o 
  11   5  12       21.91       18.11      3.57 o 
  12   5  12       16.43       15.65      4.24 o 
  -4   6  12        0.15       -2.88      7.21 o 
  -3   6  12       12.92        2.52      6.85 o 
  -2   6  12       69.78       78.23      7.49 o 
  -1   6  12        1.55       -1.68      3.72 o 
   0   6  12        0.02       -1.40      3.80 o 
   1   6  12        8.13       15.70      3.43 o 
   2   6  12      137.07      142.89      6.73 o 
   3   6  12       35.64       35.07      5.46 o 
   4   6  12        1.20       -0.81      2.27 o 
   5   6  12       43.37       43.82      4.09 o 
   6   6  12       95.17       93.50      5.03 o 
   7   6  12      312.73      334.00      8.59 o 
   8   6  12       16.94       20.45      3.05 o 
   9   6  12       11.72       19.88      3.48 o 
  10   6  12       29.61       29.90      4.05 o 
  11   6  12        4.01        8.18      3.94 o 
  12   6  12       12.59        5.50      3.86 o 
  -4   7  12        2.09       -0.72      6.49 o 
  -3   7  12        3.27        3.96      7.21 o 
  -2   7  12       36.76       33.52      9.37 o 
  -1   7  12       26.81       29.61      5.59 o 
   0   7  12      133.80      142.80      8.91 o 
   1   7  12        2.01        1.98      4.08 o 
   2   7  12       23.78       28.50      5.18 o 
   3   7  12        6.03        9.20      3.12 o 
   4   7  12       77.82       82.96      4.93 o 
   5   7  12      158.10      178.99      6.43 o 
   6   7  12      207.92      192.18      8.17 o 
   7   7  12       48.68       45.86      4.97 o 
   8   7  12       60.02       59.67      5.65 o 
   9   7  12        1.04       -0.28      3.11 o 
  10   7  12        5.42        5.47      3.53 o 
  11   7  12        0.00        1.84      3.50 o 
  12   7  12        3.09        6.02      3.87 o 
  -3   8  12       59.57       69.56     11.89 o 
  -2   8  12        6.56       12.98      7.57 o 
  -1   8  12        7.01       -1.44      6.85 o 
   0   8  12       72.47       75.21      7.52 o 
   1   8  12        0.07        3.96      7.93 o 
   2   8  12        2.53        0.36      3.82 o 
   3   8  12        6.46        8.51      3.39 o 
   4   8  12       77.85       84.83      5.89 o 
   5   8  12       16.85       22.05      4.35 o 
   6   8  12       90.08       81.83      7.14 o 
   7   8  12        1.93        4.77      3.17 o 
   8   8  12       96.31       89.09      7.32 o 
   9   8  12        3.66        6.17      3.50 o 
  10   8  12        6.16        4.94      3.55 o 
  11   8  12       73.57       70.91      6.43 o 
  12   8  12       41.93       37.64      6.61 o 
  -3   9  12       10.82       16.22      7.93 o 
  -2   9  12        4.32        4.69      7.57 o 
  -1   9  12        6.01       11.89      7.57 o 
   0   9  12       62.07       71.58      7.65 o 
   1   9  12        6.90        7.21      6.49 o 
   2   9  12       69.88       79.29     10.45 o 
   3   9  12        0.00        1.14      3.64 o 
   4   9  12       35.86       36.96      5.70 o 
   5   9  12        3.93        0.21      3.64 o 
   6   9  12        2.62        4.77      4.69 o 
   7   9  12        6.47        7.50      4.01 o 
   8   9  12       25.87       23.43      4.39 o 
   9   9  12       20.27       16.90      4.19 o 
  10   9  12       67.52       70.83      6.30 o 
  11   9  12       11.04        8.89      4.04 o 
   1  10  12       81.89       79.29     11.17 o 
   2  10  12       16.17        5.05      6.49 o 
   3  10  12        2.84        1.94      4.20 o 
   4  10  12        0.11        2.70      4.33 o 
   5  10  12        0.11       -1.66      3.94 o 
   6  10  12        0.51        3.00      4.20 o 
   7  10  12        4.21       -1.26      4.33 o 
   8  10  12      274.62      284.48     13.88 o 
   9  10  12       13.37       18.06      5.59 o 
  10  10  12        3.64        4.43      3.65 o 
   1  11  12      245.60      251.58     16.58 o 
   2  11  12       56.28       83.79      7.89 o 
   3  11  12        4.04        1.26      4.08 o 
   4  11  12       28.10       13.19     11.35 o 
   5  11  12       11.18       13.05      4.96 o 
   6  11  12       84.89       85.60      8.40 o 
   7  11  12       54.73       49.95      9.73 o 
   8  11  12        1.29       -0.31      9.73 o 
   9  11  12        3.34        5.20      4.96 o 
   2  12  12       21.67       15.02      5.08 o 
   3  12  12        1.00        4.22      5.77 o 
   4  12  12       26.55       30.09      5.99 o 
   5  12  12       46.49       32.34      6.63 o 
   6  12  12        1.85       -1.26      4.59 o 
   7  12  12        5.43        9.65      5.23 o 
   8  12  12       41.55       36.00      6.98 o 
   3  13  12       55.34       71.77      8.40 o 
   4  13  12        8.71       15.32      5.35 o 
   5  13  12       22.97       12.21     10.09 o 
   6  13  12       47.79       29.27      6.47 o 
   3  -9  13        2.78        5.08      4.45 o 
   0  -8  13        4.27        8.40      6.49 o 
   1  -8  13       12.96       25.03     11.17 o 
   2  -8  13       88.37       82.75      7.85 o 
   3  -8  13        0.25        3.56      4.20 o 
   4  -8  13        1.30        3.06      4.08 o 
   5  -8  13        1.79        2.13      4.24 o 
   6  -8  13       37.21       30.28      9.37 o 
  -1  -7  13       38.72       43.11      9.01 o 
   0  -7  13        5.61        3.71      4.05 o 
   1  -7  13       49.35       55.69      5.99 o 
   2  -7  13      134.91      153.76      7.86 o 
   3  -7  13        0.11       -2.77      2.96 o 
   4  -7  13      103.33      100.31      6.71 o 
   5  -7  13       14.20        9.33      4.82 o 
   6  -7  13        0.46       -1.08      3.12 o 
   7  -7  13       15.81       27.47      5.61 o 
   8  -7  13       25.90       20.54      7.93 o 
  -2  -6  13        0.05       -3.49      3.63 o 
  -1  -6  13        4.65        1.53      3.32 o 
   0  -6  13      146.80      151.57     10.15 o 
   1  -6  13      110.38      115.94     10.00 o 
   2  -6  13      131.43      140.20      7.47 o 
   3  -6  13       11.79       10.56      3.09 o 
   4  -6  13        7.81       10.38      3.55 o 
   5  -6  13        0.05       -0.08      2.96 o 
   6  -6  13      127.63      141.01      7.62 o 
   7  -6  13       21.58       26.75      5.44 o 
   8  -6  13       36.75       46.96      5.57 o 
   9  -6  13        0.71        0.40      3.46 o 
  -3  -5  13      145.75      175.26      8.90 o 
  -2  -5  13       41.66       36.74      5.26 o 
  -1  -5  13        3.23       12.42      3.80 o 
   0  -5  13       99.81      108.04      6.97 o 
   1  -5  13       19.18       18.52      4.02 o 
   2  -5  13        0.40       -2.02      3.02 o 
   3  -5  13      277.34      294.91      9.77 o 
   4  -5  13      125.38      135.47      7.06 o 
   5  -5  13        5.71        1.63      3.02 o 
   6  -5  13       82.01       88.76      5.39 o 
   7  -5  13       11.30        5.41      4.33 o 
   8  -5  13       78.72       72.96      8.71 o 
   9  -5  13        6.93       -1.84      3.73 o 
  10  -5  13      192.75      181.34      8.90 o 
  -3  -4  13        7.40        6.97      3.92 o 
  -2  -4  13       16.68       11.98      4.18 o 
  -1  -4  13      117.06      129.52     13.22 o 
   0  -4  13       21.70       17.76      4.09 o 
   1  -4  13        0.72        1.97      3.08 o 
   2  -4  13       38.34       41.05      4.63 o 
   3  -4  13       91.50       97.03      6.30 o 
   4  -4  13       88.61       81.72      5.88 o 
   5  -4  13      109.29      105.68      6.35 o 
   6  -4  13      166.16      175.68      9.64 o 
   7  -4  13        0.10       -3.38      3.38 o 
   8  -4  13       44.30       36.44      4.79 o 
   9  -4  13      199.18      166.50      8.08 o 
  10  -4  13       73.88       76.47      6.57 o 
  -4  -3  13        3.32        3.54      3.91 o 
  -3  -3  13        2.29       -3.02      3.02 o 
  -2  -3  13       36.34       58.75      5.73 o 
  -1  -3  13        3.95        5.23      3.28 o 
   0  -3  13        0.15        1.71      3.03 o 
   1  -3  13      420.14      412.04     16.80 o 
   2  -3  13       56.98       57.01      5.23 o 
   3  -3  13        6.51        1.17      3.08 o 
   4  -3  13       27.22       28.27      4.26 o 
   5  -3  13        3.11       -0.53      2.70 o 
   6  -3  13       27.96       24.57      3.61 o 
   7  -3  13       13.32       13.93      3.95 o 
   8  -3  13        0.01        4.48      3.13 o 
   9  -3  13       53.99       47.60      5.47 o 
  10  -3  13       12.06       11.23      3.89 o 
  11  -3  13        0.41       -1.68      7.28 o 
  -4  -2  13       36.24       38.54      6.46 o 
  -3  -2  13       24.87       42.48      6.36 o 
  -2  -2  13        0.07       -0.19      3.03 o 
  -1  -2  13        7.77        5.38      3.45 o 
   0  -2  13        0.60        0.82      3.11 o 
   1  -2  13       11.40       14.95      5.23 o 
   2  -2  13        0.33        0.26      2.78 o 
   3  -2  13       40.35       49.06      4.87 o 
   4  -2  13       49.56       46.77     10.22 o 
   5  -2  13      170.66      155.68     10.19 o 
   6  -2  13       85.81       85.58      5.31 o 
   7  -2  13       54.53       65.02      4.70 o 
   8  -2  13      233.99      246.80      7.79 o 
   9  -2  13        4.68       -1.43      3.23 o 
  10  -2  13        1.99       -2.05      3.07 o 
  11  -2  13       14.14       19.71      4.44 o 
  -4  -1  13        5.59        1.96      3.58 o 
  -3  -1  13       79.52       84.98     11.71 o 
  -2  -1  13        0.48        2.67      3.37 o 
  -1  -1  13        0.03        4.87      3.39 o 
   0  -1  13       94.80       82.19      6.09 o 
   1  -1  13        8.51        6.73      2.76 o 
   2  -1  13        2.05       -2.57      2.77 o 
   3  -1  13      666.56      672.75     15.24 o 
   4  -1  13       77.88       62.81      8.26 o 
   5  -1  13       19.58       15.91      3.80 o 
   6  -1  13        4.82       -0.83      2.37 o 
   7  -1  13      673.84      691.15     13.84 o 
   8  -1  13      144.94      142.36      6.30 o 
   9  -1  13      108.34       95.51      6.44 o 
  10  -1  13      213.05      219.86      9.06 o 
  11  -1  13       13.45       16.82      5.49 o 
  12  -1  13        0.06       -4.20      4.20 o 
  -4   0  13       48.68       59.95      7.93 o 
  -3   0  13       33.20       43.49      5.31 o 
  -2   0  13        2.91        0.62      3.11 o 
  -1   0  13      136.99      149.51      7.42 o 
   0   0  13        0.13       -2.81      2.81 o 
   1   0  13       28.01       20.86      3.84 o 
   2   0  13        1.04        0.97      3.76 o 
   3   0  13        6.25       12.86      3.59 o 
   4   0  13       76.42       75.86      7.60 o 
   5   0  13       13.71       21.13      4.90 o 
   6   0  13       18.16       13.38      3.05 o 
   7   0  13      362.02      368.53     10.66 o 
   8   0  13      156.01      155.20      6.48 o 
   9   0  13      225.29      237.34      9.26 o 
  10   0  13        7.99       13.84      3.92 o 
  11   0  13       81.47       83.44      6.50 o 
  12   0  13        1.05       -0.58      3.55 o 
  -4   1  13        0.36       -1.20      3.85 o 
  -3   1  13        9.29        6.37      3.67 o 
  -2   1  13        8.65       11.12      5.26 o 
  -1   1  13       23.21       16.82      3.79 o 
   0   1  13        2.56        7.47      3.39 o 
   1   1  13      215.73      212.78      8.38 o 
   2   1  13       38.04       30.15      4.23 o 
   3   1  13       99.88      109.57      6.13 o 
   4   1  13        5.72        4.94      3.07 o 
   5   1  13      165.31      175.83      8.34 o 
   6   1  13      503.02      490.39     10.16 o 
   7   1  13        0.23       -2.07      2.34 o 
   8   1  13      262.09      261.10      8.69 o 
   9   1  13        1.97        0.37      2.65 o 
  10   1  13        4.82       -1.48      3.23 o 
  11   1  13       27.27       22.10      4.51 o 
  12   1  13       11.00        9.22      4.11 o 
  -4   2  13        0.19       -1.44      3.21 o 
  -3   2  13        8.30       13.66      4.05 o 
  -2   2  13       46.19       35.72      5.51 o 
  -1   2  13        0.91        2.95      3.16 o 
   0   2  13        9.71        1.65      3.18 o 
   1   2  13       97.04      101.11      6.25 o 
   2   2  13        7.80        8.39      3.17 o 
   3   2  13        5.07        5.27      3.00 o 
   4   2  13       36.45       47.31      4.84 o 
   5   2  13       12.83       14.48      3.61 o 
   6   2  13       95.93      104.03      5.88 o 
   7   2  13      448.25      441.13      8.86 o 
   8   2  13      113.71      118.02      5.67 o 
   9   2  13      197.50      201.11      7.28 o 
  10   2  13        0.38       -0.17      2.61 o 
  11   2  13      125.04      151.98      8.12 o 
  12   2  13        0.19        9.13      4.01 o 
  -4   3  13       87.14       82.18     13.34 o 
  -3   3  13       79.69      120.21      7.19 o 
  -2   3  13       10.30       -0.20      3.07 o 
  -1   3  13       14.73       14.61      3.80 o 
   0   3  13      110.71      108.07      9.93 o 
   1   3  13        0.90        3.69      3.97 o 
   2   3  13       58.12       50.71      4.80 o 
   3   3  13       62.17       62.45      5.40 o 
   4   3  13      147.07      140.66      6.76 o 
   5   3  13      173.75      177.46      6.55 o 
   6   3  13      157.60      168.57      7.91 o 
   7   3  13      181.78      189.91      6.82 o 
   8   3  13      127.56      131.28      6.04 o 
   9   3  13      358.99      389.41      9.73 o 
  10   3  13       21.00       17.55      3.59 o 
  11   3  13       28.85       28.69      5.23 o 
  12   3  13        1.19        2.83      4.68 o 
  -4   4  13      128.78      143.45     15.14 o 
  -3   4  13        3.86        1.93      7.57 o 
  -2   4  13        4.99        2.81      3.84 o 
  -1   4  13       33.89       29.25      4.39 o 
   0   4  13        2.08        3.34      4.18 o 
   1   4  13       12.78        4.70      3.02 o 
   2   4  13        0.15       -1.22      2.70 o 
   3   4  13       48.19       49.00      4.93 o 
   4   4  13       23.06       31.40      4.22 o 
   5   4  13       75.71       81.59      4.81 o 
   6   4  13        0.60       -2.23      2.23 o 
   7   4  13       71.74       68.23      4.99 o 
   8   4  13      351.24      337.22      8.91 o 
   9   4  13        6.64        9.18      3.03 o 
  10   4  13        3.58        4.50      5.62 o 
  11   4  13       66.36       58.63      5.29 o 
  12   4  13        3.65        3.57      5.19 o 
  -4   5  13       31.79       12.61      9.01 o 
  -3   5  13       18.56       14.78      7.93 o 
  -2   5  13       82.17       79.90     15.50 o 
  -1   5  13        3.57       11.35      4.76 o 
   0   5  13       11.29       13.65      3.73 o 
   1   5  13       10.16        8.29      3.28 o 
   2   5  13       57.54       40.58      4.96 o 
   3   5  13      232.54      235.42      8.64 o 
   4   5  13       13.27       11.14      3.38 o 
   5   5  13        4.49        7.90      2.77 o 
   6   5  13       24.07       20.60      3.36 o 
   7   5  13       40.62       40.43      4.13 o 
   8   5  13       36.78       34.39      4.11 o 
   9   5  13       11.75       10.82      3.80 o 
  10   5  13       92.24       95.58      7.26 o 
  11   5  13        0.25       -1.45      2.83 o 
  12   5  13      192.39      199.91      7.86 o 
  -3   6  13       88.80      108.13     13.70 o 
  -2   6  13       28.17       41.09      9.73 o 
  -1   6  13       43.28       36.56      6.31 o 
   0   6  13       58.09       62.65     11.17 o 
   1   6  13       98.53      100.94      8.16 o 
   2   6  13      105.05      103.71     12.64 o 
   3   6  13        6.65        4.13      3.07 o 
   4   6  13       44.65       61.09      9.98 o 
   5   6  13        7.21        3.26      2.69 o 
   6   6  13        2.75        5.16      2.71 o 
   7   6  13      200.23      213.92      7.24 o 
   8   6  13        6.49        8.75      3.14 o 
   9   6  13        0.79        1.92      2.45 o 
  10   6  13        2.56       -0.81      2.80 o 
  11   6  13        1.00       -2.54      3.46 o 
  12   6  13       70.68       79.17      7.14 o 
  -3   7  13      105.73      126.87     15.14 o 
  -2   7  13       42.87       47.58     10.81 o 
  -1   7  13       29.54       37.48      6.50 o 
   0   7  13      141.09      150.92      9.68 o 
   1   7  13        0.05        0.93      4.06 o 
   2   7  13        5.32        4.25      4.05 o 
   3   7  13        0.04       -1.10      3.94 o 
   4   7  13       23.91       21.99      3.42 o 
   5   7  13      103.91      106.92      5.55 o 
   6   7  13      222.17      213.97     12.40 o 
   7   7  13        1.09        2.54      2.83 o 
   8   7  13       30.60       41.11      5.26 o 
   9   7  13        1.89        1.30      3.03 o 
  10   7  13      113.19      124.95      7.45 o 
  11   7  13       31.88       18.89      4.55 o 
  -2   8  13       11.75       13.34      8.65 o 
  -1   8  13        6.46        8.65      7.21 o 
   0   8  13       43.28       53.97      7.14 o 
   1   8  13        4.71        0.13      4.15 o 
   2   8  13        6.66        3.78      4.33 o 
   3   8  13      255.44      278.49     12.23 o 
   4   8  13      226.91      231.93      9.90 o 
   5   8  13       45.53       53.82      6.57 o 
   6   8  13        1.69        4.57      3.11 o 
   7   8  13        6.39        7.39      3.49 o 
   8   8  13       24.68       18.31      4.15 o 
   9   8  13      101.74      100.49      6.76 o 
  10   8  13        4.28        6.60      3.79 o 
  11   8  13        0.06        3.74      3.80 o 
  -1   9  13       25.27       12.61      7.57 o 
   0   9  13       27.92       36.40      9.01 o 
   1   9  13       63.66       83.62     11.53 o 
   2   9  13       91.75      131.55     12.61 o 
   3   9  13        2.72        2.16      5.77 o 
   4   9  13        2.12        5.77      4.33 o 
   5   9  13        2.05        5.99      4.69 o 
   6   9  13       21.82       28.10      5.73 o 
   7   9  13        0.14       -2.93      3.94 o 
   8   9  13      131.26      143.53     12.42 o 
   9   9  13       18.44        9.97      4.07 o 
  10   9  13        9.98       10.31      4.28 o 
   1  10  13        6.75       12.98      7.21 o 
   2  10  13       18.42       19.10      7.57 o 
   3  10  13        0.00        0.36      6.13 o 
   4  10  13       11.07        3.94      4.31 o 
   5  10  13       37.02       44.85     12.25 o 
   6  10  13       62.62       60.05      7.65 o 
   7  10  13        4.02        7.47      5.23 o 
   8  10  13      110.48      110.02      9.16 o 
   9  10  13        6.55       11.31      5.22 o 
   2  11  13       40.75       47.58     10.09 o 
   3  11  13        0.01        9.73      6.85 o 
   4  11  13        0.37       -4.13      5.41 o 
   5  11  13       10.63       12.43      5.10 o 
   6  11  13       17.28       17.43      5.95 o 
   7  11  13      147.16      156.77     10.81 o 
   8  11  13       16.52        8.24      5.18 o 
   3  12  13        2.87       -6.13      6.13 o 
   4  12  13       21.73       13.23      5.95 o 
   5  12  13        2.57       -1.74      4.20 o 
   6  12  13       67.19       87.79      8.65 o 
   1  -7  14      118.11      137.79      9.94 o 
   2  -7  14        0.75        0.68      3.75 o 
   3  -7  14        1.53        1.05      3.39 o 
   4  -7  14       49.93       49.70      5.05 o 
   5  -7  14        0.24        5.30      4.33 o 
   6  -7  14        6.93       12.12      6.13 o 
   0  -6  14        5.26        2.38      5.05 o 
   1  -6  14        0.24       -1.38      3.55 o 
   2  -6  14       20.86       27.01      4.76 o 
   3  -6  14        5.14        8.07      3.71 o 
   4  -6  14       47.09       55.72     10.84 o 
   5  -6  14       18.00       15.84      4.75 o 
   6  -6  14        0.93       -2.06      4.20 o 
   7  -6  14        0.37        1.67      3.70 o 
  -1  -5  14        3.49        2.82      4.60 o 
   0  -5  14       37.04       31.28      5.10 o 
   1  -5  14        1.18       -1.84      3.21 o 
   2  -5  14        0.54       -2.08      3.13 o 
   3  -5  14      123.66      124.63      6.33 o 
   4  -5  14        2.63       -2.96      2.96 o 
   5  -5  14        0.02       -2.66      2.66 o 
   6  -5  14       35.74       38.77      7.09 o 
   7  -5  14        1.32        3.31      4.45 o 
   8  -5  14        7.84        7.32      4.59 o 
  -2  -4  14       70.47       75.84      6.60 o 
  -1  -4  14       19.60       22.18      4.71 o 
   0  -4  14        4.11       12.76      4.21 o 
   1  -4  14       11.78        6.53      3.63 o 
   2  -4  14       23.89       20.52      4.39 o 
   3  -4  14       63.63       66.35     11.55 o 
   4  -4  14       24.73       21.06      4.47 o 
   5  -4  14       40.80       25.71      4.33 o 
   6  -4  14       48.29       51.34      5.48 o 
   7  -4  14        1.83        6.31      5.41 o 
   8  -4  14       36.86       37.42     12.61 o 
   9  -4  14       67.02       60.87      6.14 o 
  -2  -3  14       33.71       26.97      7.83 o 
  -1  -3  14        5.86       -1.33      3.19 o 
   0  -3  14        0.01        1.34      3.28 o 
   1  -3  14       59.20       69.97      6.36 o 
   2  -3  14        0.22        4.02      2.82 o 
   3  -3  14       20.50       16.01      3.88 o 
   4  -3  14      204.28      239.31      9.29 o 
   5  -3  14        5.77        3.89      3.72 o 
   6  -3  14        0.37       -2.34      3.19 o 
   7  -3  14       28.78       26.84      4.49 o 
   8  -3  14        8.45       -3.02      4.51 o 
   9  -3  14      120.64      121.32      9.74 o 
  10  -3  14        2.07        1.88      4.14 o 
  -3  -2  14       58.81       63.64      6.66 o 
  -2  -2  14       53.17       64.94      6.57 o 
  -1  -2  14       11.75        5.62      3.53 o 
   0  -2  14        2.15        2.10      4.52 o 
   1  -2  14      105.94      116.08      8.75 o 
   2  -2  14       53.86       60.35      9.04 o 
   3  -2  14       50.55       48.05      5.35 o 
   4  -2  14        5.21        5.06      3.17 o 
   5  -2  14      107.01      116.47      8.99 o 
   6  -2  14        7.00       -1.01      4.60 o 
   7  -2  14        3.02        2.23      2.74 o 
   8  -2  14       15.98       11.61      3.28 o 
   9  -2  14        6.04        7.13      3.67 o 
  10  -2  14        3.29        6.37      3.81 o 
  -3  -1  14       39.09       42.08      6.27 o 
  -2  -1  14       21.09       21.87      4.49 o 
  -1  -1  14      113.66      121.40      7.32 o 
   0  -1  14       13.51       11.30      3.81 o 
   1  -1  14       42.55       41.61      5.29 o 
   2  -1  14       14.02       11.06      3.67 o 
   3  -1  14       17.89       18.50      3.96 o 
   4  -1  14        0.51        3.96      3.03 o 
   5  -1  14       10.84        6.08      3.44 o 
   6  -1  14      102.78      113.77      6.81 o 
   7  -1  14       25.34       30.51      4.05 o 
   8  -1  14       46.71       47.74      4.68 o 
   9  -1  14       15.56       10.75      3.88 o 
  10  -1  14        7.21        7.46      4.53 o 
  11  -1  14        4.42       -0.35      3.67 o 
  -3   0  14      106.88      126.30      7.85 o 
  -2   0  14       30.47       33.80      4.98 o 
  -1   0  14       48.67       40.05      5.20 o 
   0   0  14       27.49       24.20      4.57 o 
   1   0  14       93.08       98.09      6.64 o 
   2   0  14       37.57       26.97      4.83 o 
   3   0  14       37.20       30.97      5.95 o 
   4   0  14        0.03       -1.02      2.78 o 
   5   0  14       69.36       78.46      5.96 o 
   6   0  14       70.59       72.03      5.65 o 
   7   0  14      116.73      109.22      6.78 o 
   8   0  14      369.92      369.43      9.99 o 
   9   0  14        8.06        8.63      3.43 o 
  10   0  14       58.99       62.76      6.16 o 
  11   0  14       73.88       80.08      8.85 o 
  -3   1  14       11.61        5.50      4.00 o 
  -2   1  14       31.47       18.89      4.42 o 
  -1   1  14        4.19        3.55      3.46 o 
   0   1  14        9.01        4.84      3.53 o 
   1   1  14       24.26       24.76      3.66 o 
   2   1  14        8.45        7.05      3.27 o 
   3   1  14       90.72       87.26      6.07 o 
   4   1  14        0.32       -1.78      2.70 o 
   5   1  14        3.06        9.04      6.80 o 
   6   1  14        1.01        0.14      3.07 o 
   7   1  14      263.17      259.63      8.05 o 
   8   1  14        0.05       -1.58      2.76 o 
   9   1  14      317.95      320.65     11.97 o 
  10   1  14       17.66       20.50      4.36 o 
  11   1  14        0.19       -3.46      3.46 o 
  -3   2  14        3.98        7.10      3.88 o 
  -2   2  14        8.96        2.12      3.58 o 
  -1   2  14        8.66       11.75      4.00 o 
   0   2  14       33.31       32.89      4.87 o 
   1   2  14       98.23       90.62      5.51 o 
   2   2  14       28.44       34.84      4.68 o 
   3   2  14        1.11        0.45      2.81 o 
   4   2  14       17.65       12.42      3.60 o 
   5   2  14       81.07       78.94      6.07 o 
   6   2  14        0.02       -1.01      2.77 o 
   7   2  14      221.88      241.04      7.87 o 
   8   2  14       44.39       44.04      4.50 o 
   9   2  14        4.74        5.92      3.04 o 
  10   2  14        4.65        3.24      3.59 o 
  11   2  14       72.37       84.60      6.85 o 
  -3   3  14        1.23       -0.46      3.53 o 
  -2   3  14        8.02        6.20      3.66 o 
  -1   3  14       59.22       69.68      6.41 o 
   0   3  14        3.69        2.23      3.29 o 
   1   3  14        0.80       -0.60      2.45 o 
   2   3  14        8.47        8.09      3.28 o 
   3   3  14       59.08       60.42      5.55 o 
   4   3  14        4.26        0.11      3.11 o 
   5   3  14       27.86       23.27      4.07 o 
   6   3  14       72.18       72.64      8.20 o 
   7   3  14       17.88       15.07      3.15 o 
   8   3  14       23.61       17.73      3.50 o 
   9   3  14      178.86      191.08      7.47 o 
  10   3  14       82.16       89.44      6.59 o 
  11   3  14       60.95       41.94      4.80 o 
  -2   4  14       30.72       28.03      8.83 o 
  -1   4  14        0.40       -2.45      3.16 o 
   0   4  14       14.81       25.38      4.44 o 
   1   4  14      175.64      170.25      8.07 o 
   2   4  14       77.09       75.71      5.92 o 
   3   4  14        6.80        6.60      3.44 o 
   4   4  14       84.00       85.91      6.18 o 
   5   4  14      119.17      126.36      6.84 o 
   6   4  14        8.25        9.12      3.50 o 
   7   4  14        3.88        2.31      2.81 o 
   8   4  14       15.92       10.53      3.30 o 
   9   4  14        9.98        7.11      3.18 o 
  10   4  14      136.13      130.95      7.28 o 
  11   4  14        3.02        2.25      3.06 o 
  -2   5  14        2.10        9.73      7.21 o 
  -1   5  14        4.61       14.42      5.10 o 
   0   5  14       20.93       18.93      5.37 o 
   1   5  14        6.07        3.66      2.93 o 
   2   5  14       57.26       60.79     11.86 o 
   3   5  14        3.01        8.88      3.55 o 
   4   5  14       97.10       86.96      8.26 o 
   5   5  14       97.10       93.62      6.34 o 
   6   5  14      185.91      192.10      9.63 o 
   7   5  14       35.07       45.51      4.58 o 
   8   5  14        5.60        7.56      3.21 o 
   9   5  14       10.85       10.29      3.53 o 
  10   5  14        8.05        7.29      3.26 o 
  11   5  14        0.70        1.04      3.08 o 
  -2   6  14       50.70       42.17     10.81 o 
  -1   6  14       20.10       14.47      9.19 o 
   0   6  14        5.30        1.64      4.45 o 
   1   6  14        9.71        1.40      4.41 o 
   2   6  14        0.51       -0.97      3.17 o 
   3   6  14        1.83        2.51      3.34 o 
   4   6  14      117.59      114.44      6.75 o 
   5   6  14       29.60       28.70      4.56 o 
   6   6  14      160.78      170.90      6.88 o 
   7   6  14       14.36       25.36      3.84 o 
   8   6  14       46.12       54.24      5.05 o 
   9   6  14        0.03        4.02      3.07 o 
  10   6  14       75.78       78.40      5.03 o 
  11   6  14       23.91       21.40      6.26 o 
  -1   7  14        0.05        2.23      4.96 o 
   0   7  14       13.07        9.95      5.18 o 
   1   7  14        0.78        6.13      4.82 o 
   2   7  14        6.36        4.26      4.45 o 
   3   7  14        0.70       -2.12      3.90 o 
   4   7  14        2.02       -1.22      3.18 o 
   5   7  14       67.23       64.43      6.78 o 
   6   7  14       51.12       53.55      4.77 o 
   7   7  14        6.41        6.41      3.17 o 
   8   7  14        2.65        2.27      3.29 o 
   9   7  14        3.84        0.80      4.61 o 
  10   7  14       32.99       32.79      5.20 o 
  -1   8  14        5.84        9.01      7.93 o 
   0   8  14       18.35       20.54      5.86 o 
   1   8  14        0.65        0.28      4.31 o 
   2   8  14       63.11       54.23     14.24 o 
   3   8  14       34.20       48.17      6.75 o 
   4   8  14       46.29       48.66     10.45 o 
   5   8  14        4.67        1.08      6.13 o 
   6   8  14        5.44        3.43      3.37 o 
   7   8  14        2.46       -1.20      3.37 o 
   8   8  14        2.47        5.14      3.63 o 
   9   8  14        6.78        6.80      3.79 o 
  10   8  14       63.47       66.12      6.59 o 
   1   9  14       37.52       38.93     10.09 o 
   2   9  14       10.11       17.66      7.93 o 
   3   9  14      154.00      163.63     15.14 o 
   4   9  14        3.88        9.37      6.85 o 
   5   9  14        3.73       14.57      5.28 o 
   6   9  14        2.35        4.93      4.71 o 
   7   9  14       10.11       23.96      5.73 o 
   8   9  14       10.93       10.65      5.18 o 
   9   9  14        6.96        9.09      4.12 o 
   2  10  14       33.39       41.45      9.73 o 
   3  10  14        6.58       21.27      7.93 o 
   4  10  14        4.07        4.69      6.49 o 
   5  10  14       13.04       12.14      5.22 o 
   6  10  14       19.79       37.88     11.17 o 
   7  10  14        5.91       -4.08      4.08 o 
   8  10  14       36.97       20.90      8.65 o 
   4  11  14       23.84       19.10      9.01 o 
   5  11  14       27.99       24.32      7.93 o 
   6  11  14        0.05       -3.87      4.57 o 
   2  -5  15       47.03       54.63      6.16 o 
   3  -5  15       13.88        9.87      4.11 o 
   4  -5  15       45.26       60.22      8.15 o 
   5  -5  15       47.34       47.96      5.87 o 
   6  -5  15       24.44       38.04      5.27 o 
   1  -4  15        9.28        7.95      4.07 o 
   2  -4  15        0.09        0.35      3.70 o 
   3  -4  15        8.05       10.62      3.47 o 
   4  -4  15      116.07      136.06     12.11 o 
   5  -4  15      100.33      120.71      7.41 o 
   6  -4  15        7.94        6.17      3.71 o 
   7  -4  15        0.14        4.56      4.71 o 
   8  -4  15       81.53       97.78      7.23 o 
   0  -3  15        1.19       -2.41      3.34 o 
   1  -3  15        6.46        3.93      4.58 o 
   2  -3  15        4.85        3.65      3.71 o 
   3  -3  15       49.83       62.35      6.20 o 
   4  -3  15        7.55        7.28      4.69 o 
   5  -3  15       13.64       14.92      4.13 o 
   6  -3  15        4.41        5.31      3.46 o 
   7  -3  15        2.04       -1.18      3.26 o 
   8  -3  15        0.89       -0.06      3.92 o 
  -1  -2  15        0.16        3.49      3.91 o 
   0  -2  15        0.03        5.08      3.76 o 
   1  -2  15      116.41      135.44      7.97 o 
   2  -2  15       13.39        9.81      3.98 o 
   3  -2  15       31.65       24.57      5.37 o 
   4  -2  15        4.24        0.96      3.23 o 
   5  -2  15       96.20      104.98      7.00 o 
   6  -2  15        0.17       -0.27      3.06 o 
   7  -2  15      109.11      118.57      7.38 o 
   8  -2  15       45.52       50.25      5.11 o 
   9  -2  15        6.30        9.88      4.85 o 
  -1  -1  15        1.72        0.88      3.87 o 
   0  -1  15       25.21       23.72      4.66 o 
   1  -1  15        7.98       13.96      4.78 o 
   2  -1  15       16.75       16.36      3.43 o 
   3  -1  15        8.73        5.73      3.50 o 
   4  -1  15        4.26        2.80      3.21 o 
   5  -1  15      109.01      110.61      7.38 o 
   6  -1  15        1.57        5.77      3.39 o 
   7  -1  15       64.75       71.65      6.50 o 
   8  -1  15        0.03       -0.12      3.06 o 
   9  -1  15        4.43        2.87      3.73 o 
  10  -1  15        0.38       -2.97      4.31 o 
  -1   0  15       20.39       14.41      4.42 o 
   0   0  15        1.09       -2.04      3.54 o 
   1   0  15       11.58       11.30      4.05 o 
   2   0  15       61.21       70.36      6.08 o 
   3   0  15        9.14        1.98      3.37 o 
   4   0  15        0.22       -3.05      3.05 o 
   5   0  15      145.03      163.21      8.01 o 
   6   0  15       30.00       26.69      4.59 o 
   7   0  15       47.04       45.71      5.53 o 
   8   0  15       13.15        2.33      3.44 o 
   9   0  15       11.31       11.00      3.51 o 
  10   0  15        1.75        0.01      3.67 o 
  -1   1  15       89.36       99.17      9.95 o 
   0   1  15        0.02       -1.01      3.50 o 
   1   1  15        1.26       -3.07      3.16 o 
   2   1  15       51.21       56.36      9.46 o 
   3   1  15      124.12      146.37      7.81 o 
   4   1  15        2.18        3.80      3.17 o 
   5   1  15       37.22       44.28      8.74 o 
   6   1  15        9.99        9.87      5.15 o 
   7   1  15        0.49        0.50      3.28 o 
   8   1  15        6.84        2.22      3.65 o 
   9   1  15        7.51        4.24      3.14 o 
  10   1  15       51.50       38.47      6.48 o 
  -1   2  15       52.32       37.75      5.43 o 
   0   2  15       36.19       38.50      5.43 o 
   1   2  15        2.55       -3.52      3.52 o 
   2   2  15       88.18      104.44      7.33 o 
   3   2  15        0.02        0.84      3.08 o 
   4   2  15        0.06        2.78      3.51 o 
   5   2  15        2.89        1.07      3.13 o 
   6   2  15       13.72       17.58      4.82 o 
   7   2  15      102.47       95.60      8.94 o 
   8   2  15       80.95       81.20      5.67 o 
   9   2  15      135.96      122.01      5.81 o 
  10   2  15       72.00       77.30      8.27 o 
  -1   3  15        0.57        1.77      3.65 o 
   0   3  15       57.82       50.01      5.99 o 
   1   3  15       12.20        6.70      4.47 o 
   2   3  15       25.99       34.96      4.89 o 
   3   3  15        0.44       -2.34      3.03 o 
   4   3  15        3.15        2.09      3.10 o 
   5   3  15       22.78       33.28      4.97 o 
   6   3  15       13.76       15.85      7.65 o 
   7   3  15        0.08        0.72      3.32 o 
   8   3  15       32.47       31.14      4.20 o 
   9   3  15        0.15       -1.77      2.87 o 
  10   3  15       32.50       20.03      3.98 o 
  -1   4  15      134.79      150.23     19.46 o 
   0   4  15        4.14        6.78      4.00 o 
   1   4  15       23.24       31.69      5.11 o 
   2   4  15        1.31        0.39      3.44 o 
   3   4  15        0.03        1.14      3.07 o 
   4   4  15        4.75        0.78      4.15 o 
   5   4  15        3.28        2.93      3.32 o 
   6   4  15       12.49        8.84      4.88 o 
   7   4  15       31.65       26.48      4.70 o 
   8   4  15        6.71        5.76      3.30 o 
   9   4  15       16.66       18.19      6.09 o 
  10   4  15        8.26        5.12      3.43 o 
  -1   5  15       38.03       42.01      7.49 o 
   0   5  15        6.53        9.72      5.28 o 
   1   5  15       71.61       73.45      6.59 o 
   2   5  15      107.16      114.98      7.36 o 
   3   5  15        5.34        5.61      3.60 o 
   4   5  15        0.28        4.00      3.28 o 
   5   5  15       48.58       52.11      5.71 o 
   6   5  15        8.13       -3.14      5.24 o 
   7   5  15       13.77       14.30      4.39 o 
   8   5  15       45.85       49.70      4.94 o 
   9   5  15        3.43        0.97      3.85 o 
  10   5  15        3.63        2.17      3.33 o 
   0   6  15        0.37        1.47      4.71 o 
   1   6  15        5.16        5.05      4.84 o 
   2   6  15       17.57       21.25      5.80 o 
   3   6  15        1.75        3.98      3.49 o 
   4   6  15       10.47        9.99      4.48 o 
   5   6  15        4.02        9.48      3.81 o 
   6   6  15       22.00       28.03      6.35 o 
   7   6  15        2.21        3.45      3.05 o 
   8   6  15       21.25       23.60      5.88 o 
   9   6  15        2.54        3.21      3.22 o 
  10   6  15       31.11       27.74      5.11 o 
   1   7  15       34.08       42.51     10.09 o 
   2   7  15       32.06       21.99      5.86 o 
   3   7  15       29.72       41.19      7.12 o 
   4   7  15       26.83       34.48      6.37 o 
   5   7  15       17.53       16.48      4.28 o 
   6   7  15        3.28       -1.85      3.34 o 
   7   7  15       83.86       96.45      6.11 o 
   8   7  15        0.03       -0.66      3.49 o 
   9   7  15       21.87       30.64      5.52 o 
   2   8  15        0.00       -0.46      4.71 o 
   3   8  15        9.47       10.54      5.48 o 
   4   8  15       90.89       93.71     12.25 o 
   5   8  15        2.18        7.21      7.57 o 
   6   8  15       37.63       41.45     10.09 o 
   7   8  15       18.04       15.72      8.04 o 
   8   8  15       24.43       36.95      9.81 o 
   3   9  15       29.11       29.55      9.01 o 
   4   9  15        7.32        9.01      7.21 o 
   5   9  15        1.10        1.44      6.49 o 
   6   9  15       15.31       18.74      8.65 o 
   7   9  15        0.48        6.49      6.85 o 
   4  -3  16        5.99        5.85      4.65 o 
   5  -3  16       13.46        6.85      3.88 o 
   2  -2  16        7.18        7.19      5.18 o 
   3  -2  16        0.04        2.99      3.67 o 
   4  -2  16       11.56       10.41      5.17 o 
   5  -2  16        0.05       -1.71      3.37 o 
   6  -2  16       19.75       24.64      5.07 o 
   7  -2  16       33.66       42.40      6.87 o 
   2  -1  16       14.10       15.86      4.64 o 
   3  -1  16       39.68       40.14      5.52 o 
   4  -1  16        3.00        2.93      3.63 o 
   5  -1  16       27.31       34.28      6.87 o 
   6  -1  16        3.33        2.17      3.75 o 
   7  -1  16        2.04       -2.94      3.32 o 
   8  -1  16        5.24        1.44      6.49 o 
   1   0  16      103.64      123.25     12.66 o 
   2   0  16       20.81       15.23      4.43 o 
   3   0  16       11.30       21.99      4.60 o 
   4   0  16       24.41       36.12      5.31 o 
   5   0  16       17.74       20.33      5.30 o 
   6   0  16        3.66        1.41      3.38 o 
   7   0  16       11.50       13.37      4.13 o 
   8   0  16       13.63        9.77      4.12 o 
   1   1  16      118.21      132.67      8.30 o 
   2   1  16        2.94        4.30      3.39 o 
   3   1  16       12.29        5.91      3.84 o 
   4   1  16       34.08       44.52      6.84 o 
   5   1  16       88.21      100.01      7.11 o 
   6   1  16        1.68       -0.48      3.49 o 
   7   1  16       10.35        5.82      3.64 o 
   8   1  16        2.78        4.92      3.73 o 
   1   2  16        9.86        4.15      4.89 o 
   2   2  16       31.33       28.90      4.32 o 
   3   2  16      170.68      194.42      9.21 o 
   4   2  16       42.65       43.90      5.48 o 
   5   2  16        0.02        0.51      5.57 o 
   6   2  16       37.94       41.01      5.53 o 
   7   2  16       29.47       36.75      5.50 o 
   8   2  16        7.94        5.68      3.88 o 
   9   2  16        0.19       -3.66      5.77 o 
   1   3  16       15.74       21.26      4.99 o 
   2   3  16        5.54        7.66      3.92 o 
   3   3  16       40.53       40.07      5.59 o 
   4   3  16       26.83       37.94      5.19 o 
   5   3  16        0.38        5.06      3.41 o 
   6   3  16       89.35       96.47      7.05 o 
   7   3  16       11.07       16.58      4.84 o 
   8   3  16       55.94       56.90      6.18 o 
   9   3  16       54.60       50.83      7.65 o 
   1   4  16       27.53       41.57      5.76 o 
   2   4  16       25.99       31.53      5.05 o 
   3   4  16        2.24        7.03      3.85 o 
   4   4  16        0.22       -1.66      3.59 o 
   5   4  16        1.25       -3.23      3.23 o 
   6   4  16        6.45        5.15      3.80 o 
   7   4  16        6.52        4.55      3.86 o
[truncated: 852 more chars]
